# Supplementary material for: Cell-free DNA Fragmentomics Assay to Discriminate the Malignancy of Breast Nodules and Evaluate Treatment Response
Source: Genomics Proteomics Bioinformatics. 2025 Apr 4;23(2):qzaf028. doi: 10.1093/gpbjnl/qzaf028 (PMC12321295; doi:10.1093/gpbjnl/qzaf028)
Supplement: qzaf028_Supplementary_Data [file qzaf028_supplementary_data.zip]

Archive with 24 entries (24 files):
- Figure S10-proof.tiff
- Figure S11-proof.tiff
- Figure S12-proof.tiff
- Figure S13-proof.tiff
- Figure S14-proof.tiff
- Figure S15-proof.tiff
- Figure S16-proof.tiff
- Figure S1-proof.tiff
- Figure S2-proof.tiff
- Figure S3-proof.tiff
- Figure S4-proof.tiff
- Figure S5-proof.tiff
- Figure S6-proof.tiff
- Figure S7-proof.tiff
- Figure S8-proof.tiff
- Figure S9-proof.tiff
- File S1.docx
- supplementary material captions.docx
- Table S1.docx
- Table S2.docx
- Table S3.xlsx
- Table S4.xlsx
- Table S5.xlsx
- Table S6.docx
