# Supplementary material for: Cell-free DNA Fragmentomics Assay to Discriminate the Malignancy of Breast Nodules and Evaluate Treatment Response
Source: Genomics Proteomics Bioinformatics. 2025 Apr 4;23(2):qzaf028. doi: 10.1093/gpbjnl/qzaf028 (PMC12321295; doi:10.1093/gpbjnl/qzaf028)
Supplement: qzaf028_Supplementary_Data [file qzaf028_supplementary_data.zip › Table S3.xlsx]

## Sheet: Table S3
Table S3 CNV features ranked by their importance
Feature_name	Rank sum of relative importance in base learners	Rank in cfFrag model
Cnv.6.27000001.28000000	152	1
Cnv.4.178000001.179000000	167	2
Cnv.19.31000001.32000000	197	3
Cnv.12.97000001.98000000	239	4
Cnv.4.103000001.104000000	852	5
Cnv.10.106000001.107000000	1799	6
Cnv.12.88000001.89000000	2530	7
Cnv.12.82000001.83000000	2562	8
Cnv.9.75000001.76000000	2618	9
Cnv.11.20000001.21000000	2631	10
Cnv.2.63000001.64000000	2760	11
Cnv.18.34000001.35000000	2815	12
Cnv.14.90000001.91000000	2869	13
Cnv.21.23000001.24000000	2940	14
Cnv.8.78000001.79000000	2943	15
Cnv.12.44000001.45000000	3127	16
Cnv.3.189000001.190000000	3275	17
Cnv.22.49000001.50000000	3367	18
Cnv.10.101000001.102000000	3492	19
Cnv.4.89000001.90000000	4024	20
Cnv.9.77000001.78000000	4846	21
Cnv.7.106000001.107000000	4961	22
Cnv.13.110000001.111000000	5051	23
Cnv.3.50000001.51000000	5058	24
Cnv.14.69000001.70000000	5074	25
Cnv.1.175000001.176000000	5084	26
Cnv.11.103000001.104000000	5104	27
Cnv.5.13000001.14000000	5148	28
Cnv.2.50000001.51000000	5214	29
Cnv.5.41000001.42000000	5254	30
Cnv.14.64000001.65000000	5290	31
Cnv.5.145000001.146000000	5316	32
Cnv.7.82000001.83000000	5389	33
Cnv.3.169000001.170000000	5410	34
Cnv.22.46000001.47000000	5431	35
Cnv.2.200000001.201000000	5548	36
Cnv.8.110000001.111000000	5617	37
Cnv.3.41000001.42000000	5670	38
Cnv.2.163000001.164000000	5707	39
Cnv.13.107000001.108000000	5748	40
Cnv.12.114000001.115000000	5849	41
Cnv.6.78000001.79000000	5862	42
Cnv.16.87000001.88000000	5868	43
Cnv.3.135000001.136000000	5985	44
Cnv.2.217000001.218000000	6081	45
Cnv.15.46000001.47000000	6224	46
Cnv.1.8000001.9000000	6294	47
Cnv.11.125000001.126000000	6406	48
Cnv.12.2000001.3000000	6464	49
Cnv.22.44000001.45000000	6708	50
Cnv.11.97000001.98000000	6811	51
Cnv.3.42000001.43000000	7037	52
Cnv.6.124000001.125000000	7220	53
Cnv.5.107000001.108000000	7236	54
Cnv.6.8000001.9000000	7256	55
Cnv.16.86000001.87000000	7271	56
Cnv.8.99000001.100000000	7353	57
Cnv.10.87000001.88000000	7363	58
Cnv.17.66000001.67000000	7367	59
Cnv.5.82000001.83000000	7386	60
Cnv.8.71000001.72000000	7394	61
Cnv.11.73000001.74000000	7396	62
Cnv.6.132000001.133000000	7403	63
Cnv.4.139000001.140000000	7423	64
Cnv.4.162000001.163000000	7424	65
Cnv.7.118000001.119000000	7427	67
Cnv.18.24000001.25000000	7427	67
Cnv.7.7000001.8000000	7428	68
Cnv.8.81000001.82000000	7432	69
Cnv.22.35000001.36000000	7449	70
Cnv.6.81000001.82000000	7458	71
Cnv.4.26000001.27000000	7482	72
Cnv.11.14000001.15000000	7488	73
Cnv.2.44000001.45000000	7494	74
Cnv.5.19000001.20000000	7505	75
Cnv.6.76000001.77000000	7515	76
Cnv.11.26000001.27000000	7524	77
Cnv.8.138000001.139000000	7531	78
Cnv.4.135000001.136000000	7551	79
Cnv.10.73000001.74000000	7566	80
Cnv.6.41000001.42000000	7572	81
Cnv.11.61000001.62000000	7579	82
Cnv.11.83000001.84000000	7597	83
Cnv.14.51000001.52000000	7678	84
Cnv.16.49000001.50000000	7689	85
Cnv.5.164000001.165000000	7697	86
Cnv.3.87000001.88000000	7719	87
Cnv.5.71000001.72000000	7726	89
Cnv.14.76000001.77000000	7726	89
Cnv.11.78000001.79000000	7733	90
Cnv.5.126000001.127000000	7738	91
Cnv.11.9000001.10000000	7739	92
Cnv.18.38000001.39000000	7743	93
Cnv.6.29000001.30000000	7747	94
Cnv.1.165000001.166000000	7755	95
Cnv.2.151000001.152000000	7769	96
Cnv.8.26000001.27000000	7775	98
Cnv.4.58000001.59000000	7775	98
Cnv.6.42000001.43000000	7785	99
Cnv.16.69000001.70000000	7815	100
Cnv.6.47000001.48000000	7820	101
Cnv.20.53000001.54000000	7833	102
Cnv.5.133000001.134000000	7840	103
Cnv.9.107000001.108000000	7870	104
Cnv.8.139000001.140000000	7879	105
Cnv.10.26000001.27000000	7886	106
Cnv.6.14000001.15000000	7887	107
Cnv.15.89000001.90000000	7899	108
Cnv.2.4000001.5000000	7907	109
Cnv.2.37000001.38000000	7945	110
Cnv.12.116000001.117000000	7962	111
Cnv.13.41000001.42000000	8011	112
Cnv.1.118000001.119000000	8028	113
Cnv.2.162000001.163000000	8044	114
Cnv.20.20000001.21000000	8062	115
Cnv.7.43000001.44000000	8063	116
Cnv.6.121000001.122000000	8070	117
Cnv.16.50000001.51000000	8105	118
Cnv.4.136000001.137000000	8118	119
Cnv.2.164000001.165000000	8130	120
Cnv.7.136000001.137000000	8151	121
Cnv.9.126000001.127000000	8156	122
Cnv.14.50000001.51000000	8162	123
Cnv.17.54000001.55000000	8168	124
Cnv.19.33000001.34000000	8169	126
Cnv.7.5000001.6000000	8169	126
Cnv.13.105000001.106000000	8255	127
Cnv.8.83000001.84000000	8259	128
Cnv.1.52000001.53000000	8264	129
Cnv.6.109000001.110000000	8270	130
Cnv.17.38000001.39000000	8274	131
Cnv.1.46000001.47000000	8325	132
Cnv.2.212000001.213000000	8342	133
Cnv.19.10000001.11000000	8346	134
Cnv.1.111000001.112000000	8352	135
Cnv.4.7000001.8000000	8365	136
Cnv.10.55000001.56000000	8368	137
Cnv.3.34000001.35000000	8373	138
Cnv.10.67000001.68000000	8378	139
Cnv.21.37000001.38000000	8390	140
Cnv.3.134000001.135000000	8398	141
Cnv.6.145000001.146000000	8423	142
Cnv.14.71000001.72000000	8427	143
Cnv.1.71000001.72000000	8435	144
Cnv.11.74000001.75000000	8441	145
Cnv.3.178000001.179000000	8447	146
Cnv.11.94000001.95000000	8486	147
Cnv.3.156000001.157000000	8502	148
Cnv.10.29000001.30000000	8504	149
Cnv.4.3000001.4000000	8560	150
Cnv.22.29000001.30000000	8607	151
Cnv.17.30000001.31000000	8612	152
Cnv.5.101000001.102000000	8614	153
Cnv.18.7000001.8000000	8639	155
Cnv.4.165000001.166000000	8639	155
Cnv.10.1000001.2000000	8640	156
Cnv.17.49000001.50000000	8678	157
Cnv.4.21000001.22000000	8705	158
Cnv.2.182000001.183000000	8721	159
Cnv.2.183000001.184000000	8762	160
Cnv.11.99000001.100000000	8770	161
Cnv.2.201000001.202000000	8773	162
Cnv.1.50000001.51000000	8793	163
Cnv.9.7000001.8000000	8803	164
Cnv.5.30000001.31000000	8808	165
Cnv.9.88000001.89000000	8829	166
Cnv.13.48000001.49000000	8831	167
Cnv.8.21000001.22000000	8834	168
Cnv.3.113000001.114000000	8864	169
Cnv.9.74000001.75000000	8950	170
Cnv.3.107000001.108000000	8972	171
Cnv.1.179000001.180000000	8977	172
Cnv.5.18000001.19000000	9001	173
Cnv.8.39000001.40000000	9003	174
Cnv.7.42000001.43000000	9006	175
Cnv.2.65000001.66000000	9033	176
Cnv.3.193000001.194000000	9047	177
Cnv.1.12000001.13000000	9056	178
Cnv.4.122000001.123000000	9079	179
Cnv.3.141000001.142000000	9083	180
Cnv.10.16000001.17000000	9094	181
Cnv.7.25000001.26000000	9098	183
Cnv.18.13000001.14000000	9098	183
Cnv.8.61000001.62000000	9124	184
Cnv.13.85000001.86000000	9134	185
Cnv.1.10000001.11000000	9163	187
Cnv.13.38000001.39000000	9163	187
Cnv.4.14000001.15000000	9170	188
Cnv.10.6000001.7000000	9186	189
Cnv.2.143000001.144000000	9202	190
Cnv.2.171000001.172000000	9218	191
Cnv.4.93000001.94000000	9247	192
Cnv.10.112000001.113000000	9277	193
Cnv.18.57000001.58000000	9282	194
Cnv.9.14000001.15000000	9307	195
Cnv.1.150000001.151000000	9366	196
Cnv.9.128000001.129000000	9371	197
Cnv.6.161000001.162000000	9381	198
Cnv.16.74000001.75000000	9382	199
Cnv.7.99000001.100000000	9419	200
Cnv.4.42000001.43000000	9442	201
Cnv.8.53000001.54000000	9454	202
Cnv.20.37000001.38000000	9471	203
Cnv.4.38000001.39000000	9477	204
Cnv.9.118000001.119000000	9482	205
Cnv.4.151000001.152000000	9483	206
Cnv.2.224000001.225000000	9501	207
Cnv.12.71000001.72000000	9529	208
Cnv.2.136000001.137000000	9530	209
Cnv.8.126000001.127000000	9533	210
Cnv.2.173000001.174000000	9541	211
Cnv.1.4000001.5000000	9560	212
Cnv.16.27000001.28000000	9573	213
Cnv.4.5000001.6000000	9577	214
Cnv.8.6000001.7000000	9588	215
Cnv.8.57000001.58000000	9605	216
Cnv.22.27000001.28000000	9608	217
Cnv.11.115000001.116000000	9620	218
Cnv.17.35000001.36000000	9623	219
Cnv.12.12000001.13000000	9637	220
Cnv.7.104000001.105000000	9643	221
Cnv.6.48000001.49000000	9650	223
Cnv.15.81000001.82000000	9650	223
Cnv.4.121000001.122000000	9658	224
Cnv.9.136000001.137000000	9661	225
Cnv.3.148000001.149000000	9666	226
Cnv.1.26000001.27000000	9670	228
Cnv.11.33000001.34000000	9670	228
Cnv.5.106000001.107000000	9679	229
Cnv.10.43000001.44000000	9681	230
Cnv.16.12000001.13000000	9682	231
Cnv.7.22000001.23000000	9685	232
Cnv.18.60000001.61000000	9688	233
Cnv.5.43000001.44000000	9695	234
Cnv.7.19000001.20000000	9717	235
Cnv.1.90000001.91000000	9718	236
Cnv.13.53000001.54000000	9726	237
Cnv.6.43000001.44000000	9733	238
Cnv.4.85000001.86000000	9735	240
Cnv.14.58000001.59000000	9735	240
Cnv.15.45000001.46000000	9739	241
Cnv.2.108000001.109000000	9740	242
Cnv.13.88000001.89000000	9746	243
Cnv.2.158000001.159000000	9747	244
Cnv.14.48000001.49000000	9749	245
Cnv.2.179000001.180000000	9750	246
Cnv.13.93000001.94000000	9761	247
Cnv.11.95000001.96000000	9764	248
Cnv.1.93000001.94000000	9771	249
Cnv.10.10000001.11000000	9775	250
Cnv.9.76000001.77000000	9779	251
Cnv.3.137000001.138000000	9782	252
Cnv.9.125000001.126000000	9797	253
Cnv.12.41000001.42000000	9802	254
Cnv.10.126000001.127000000	9803	255
Cnv.22.39000001.40000000	9808	256
Cnv.6.101000001.102000000	9814	257
Cnv.6.147000001.148000000	9816	258
Cnv.8.134000001.135000000	9823	259
Cnv.4.183000001.184000000	9831	260
Cnv.4.13000001.14000000	9850	261
Cnv.3.64000001.65000000	9851	262
Cnv.6.133000001.134000000	9853	263
Cnv.1.22000001.23000000	9860	264
Cnv.11.2000001.3000000	9862	265
Cnv.4.105000001.106000000	9868	266
Cnv.1.82000001.83000000	9869	267
Cnv.14.94000001.95000000	9870	268
Cnv.18.35000001.36000000	9871	269
Cnv.11.126000001.127000000	9874	270
Cnv.2.202000001.203000000	9880	271
Cnv.4.112000001.113000000	9886	272
Cnv.16.10000001.11000000	9887	273
Cnv.6.105000001.106000000	9902	274
Cnv.11.81000001.82000000	9908	275
Cnv.2.76000001.77000000	9917	276
Cnv.4.70000001.71000000	9918	278
Cnv.1.100000001.101000000	9918	278
Cnv.2.120000001.121000000	9922	279
Cnv.7.115000001.116000000	9923	281
Cnv.5.124000001.125000000	9923	281
Cnv.18.56000001.57000000	9925	282
Cnv.2.141000001.142000000	9934	283
Cnv.6.10000001.11000000	9940	284
Cnv.12.74000001.75000000	9941	285
Cnv.4.4000001.5000000	9959	286
Cnv.4.166000001.167000000	9964	287
Cnv.7.122000001.123000000	9972	288
Cnv.11.62000001.63000000	9975	289
Cnv.3.147000001.148000000	9981	290
Cnv.3.80000001.81000000	9987	291
Cnv.11.130000001.131000000	9990	292
Cnv.16.31000001.32000000	9994	293
Cnv.14.95000001.96000000	10000	294
Cnv.16.2000001.3000000	10008	295
Cnv.18.53000001.54000000	10009	296
Cnv.10.124000001.125000000	10017	297
Cnv.7.89000001.90000000	10018	298
Cnv.3.108000001.109000000	10022	299
Cnv.15.94000001.95000000	10026	300
Cnv.5.113000001.114000000	10028	301
Cnv.4.22000001.23000000	10032	302
Cnv.6.120000001.121000000	10037	303
Cnv.12.95000001.96000000	10049	304
Cnv.2.195000001.196000000	10058	305
Cnv.15.79000001.80000000	10070	306
Cnv.5.150000001.151000000	10073	307
Cnv.1.241000001.242000000	10074	308
Cnv.1.47000001.48000000	10076	309
Cnv.5.28000001.29000000	10080	310
Cnv.8.30000001.31000000	10082	311
Cnv.8.60000001.61000000	10084	312
Cnv.4.34000001.35000000	10089	313
Cnv.2.10000001.11000000	10096	314
Cnv.8.64000001.65000000	10104	315
Cnv.10.105000001.106000000	10107	316
Cnv.5.66000001.67000000	10117	317
Cnv.18.49000001.50000000	10126	318
Cnv.14.29000001.30000000	10138	319
Cnv.2.124000001.125000000	10144	320
Cnv.20.60000001.61000000	10151	323
Cnv.2.206000001.207000000	10151	323
Cnv.3.138000001.139000000	10151	323
Cnv.1.231000001.232000000	10164	324
Cnv.12.73000001.74000000	10166	325
Cnv.1.33000001.34000000	10176	326
Cnv.17.64000001.65000000	10179	327
Cnv.5.139000001.140000000	10180	328
Cnv.22.30000001.31000000	10186	329
Cnv.15.60000001.61000000	10189	331
Cnv.1.18000001.19000000	10189	331
Cnv.3.128000001.129000000	10192	333
Cnv.7.111000001.112000000	10192	333
Cnv.3.6000001.7000000	10207	334
Cnv.3.40000001.41000000	10211	335
Cnv.8.59000001.60000000	10216	336
Cnv.5.86000001.87000000	10217	337
Cnv.2.211000001.212000000	10228	338
Cnv.12.127000001.128000000	10233	339
Cnv.10.12000001.13000000	10236	342
Cnv.3.43000001.44000000	10236	342
Cnv.9.101000001.102000000	10236	342
Cnv.8.90000001.91000000	10246	343
Cnv.19.35000001.36000000	10252	344
Cnv.3.29000001.30000000	10253	345
Cnv.5.117000001.118000000	10254	346
Cnv.2.70000001.71000000	10261	347
Cnv.7.157000001.158000000	10263	348
Cnv.15.74000001.75000000	10266	349
Cnv.4.186000001.187000000	10269	350
Cnv.2.122000001.123000000	10274	351
Cnv.5.92000001.93000000	10275	352
Cnv.4.111000001.112000000	10276	353
Cnv.9.9000001.10000000	10280	354
Cnv.5.109000001.110000000	10282	355
Cnv.8.80000001.81000000	10284	356
Cnv.18.45000001.46000000	10288	357
Cnv.20.58000001.59000000	10289	358
Cnv.2.172000001.173000000	10291	359
Cnv.18.64000001.65000000	10292	360
Cnv.2.55000001.56000000	10295	361
Cnv.2.129000001.130000000	10300	363
Cnv.18.12000001.13000000	10300	363
Cnv.3.126000001.127000000	10303	364
Cnv.13.30000001.31000000	10306	365
Cnv.6.92000001.93000000	10311	366
Cnv.3.14000001.15000000	10314	367
Cnv.1.219000001.220000000	10321	368
Cnv.14.54000001.55000000	10328	369
Cnv.8.33000001.34000000	10329	370
Cnv.5.144000001.145000000	10331	371
Cnv.3.11000001.12000000	10332	372
Cnv.3.150000001.151000000	10334	373
Cnv.6.83000001.84000000	10339	374
Cnv.2.8000001.9000000	10340	375
Cnv.2.30000001.31000000	10342	376
Cnv.12.86000001.87000000	10343	377
Cnv.9.6000001.7000000	10345	378
Cnv.18.59000001.60000000	10349	379
Cnv.14.28000001.29000000	10352	380
Cnv.5.166000001.167000000	10355	381
Cnv.14.22000001.23000000	10356	382
Cnv.12.118000001.119000000	10359	383
Cnv.4.67000001.68000000	10363	384
Cnv.12.19000001.20000000	10364	386
Cnv.8.117000001.118000000	10364	386
Cnv.1.216000001.217000000	10365	387
Cnv.1.95000001.96000000	10374	388
Cnv.15.26000001.27000000	10379	389
Cnv.9.134000001.135000000	10381	391
Cnv.21.17000001.18000000	10381	391
Cnv.10.122000001.123000000	10383	392
Cnv.1.116000001.117000000	10384	393
Cnv.8.25000001.26000000	10389	394
Cnv.2.167000001.168000000	10390	395
Cnv.17.53000001.54000000	10391	396
Cnv.8.120000001.121000000	10392	397
Cnv.12.5000001.6000000	10396	398
Cnv.5.27000001.28000000	10397	400
Cnv.8.69000001.70000000	10397	400
Cnv.14.102000001.103000000	10405	401
Cnv.1.78000001.79000000	10411	402
Cnv.10.98000001.99000000	10417	403
Cnv.13.84000001.85000000	10418	404
Cnv.21.27000001.28000000	10419	405
Cnv.17.5000001.6000000	10430	406
Cnv.15.42000001.43000000	10435	408
Cnv.5.108000001.109000000	10435	408
Cnv.1.96000001.97000000	10441	409
Cnv.3.35000001.36000000	10443	410
Cnv.2.222000001.223000000	10446	411
Cnv.9.119000001.120000000	10448	412
Cnv.9.87000001.88000000	10454	414
Cnv.7.77000001.78000000	10454	414
Cnv.14.93000001.94000000	10455	415
Cnv.18.31000001.32000000	10461	416
Cnv.9.138000001.139000000	10470	417
Cnv.7.147000001.148000000	10471	418
Cnv.5.72000001.73000000	10472	420
Cnv.12.120000001.121000000	10472	420
Cnv.5.161000001.162000000	10473	421
Cnv.3.15000001.16000000	10476	422
Cnv.7.107000001.108000000	10482	424
Cnv.9.33000001.34000000	10482	424
Cnv.8.54000001.55000000	10483	426
Cnv.12.76000001.77000000	10483	426
Cnv.6.119000001.120000000	10484	427
Cnv.1.184000001.185000000	10487	428
Cnv.7.145000001.146000000	10488	429
Cnv.1.91000001.92000000	10491	430
Cnv.1.185000001.186000000	10493	431
Cnv.7.84000001.85000000	10497	432
Cnv.5.98000001.99000000	10501	433
Cnv.4.47000001.48000000	10502	434
Cnv.3.12000001.13000000	10506	435
Cnv.10.23000001.24000000	10507	436
Cnv.7.138000001.139000000	10513	437
Cnv.12.48000001.49000000	10514	438
Cnv.1.230000001.231000000	10516	439
Cnv.7.8000001.9000000	10519	440
Cnv.9.4000001.5000000	10523	441
Cnv.6.116000001.117000000	10527	443
Cnv.1.48000001.49000000	10527	443
Cnv.13.70000001.71000000	10528	444
Cnv.1.49000001.50000000	10541	445
Cnv.1.217000001.218000000	10542	446
Cnv.14.41000001.42000000	10545	447
Cnv.19.42000001.43000000	10550	448
Cnv.13.58000001.59000000	10551	450
Cnv.4.182000001.183000000	10551	450
Cnv.20.30000001.31000000	10552	451
Cnv.5.67000001.68000000	10553	452
Cnv.5.129000001.130000000	10554	453
Cnv.2.102000001.103000000	10557	455
Cnv.15.25000001.26000000	10557	455
Cnv.6.94000001.95000000	10558	458
Cnv.5.60000001.61000000	10558	458
Cnv.4.61000001.62000000	10558	458
Cnv.4.170000001.171000000	10560	459
Cnv.3.48000001.49000000	10562	461
Cnv.20.39000001.40000000	10562	461
Cnv.12.94000001.95000000	10566	462
Cnv.1.171000001.172000000	10574	463
Cnv.1.225000001.226000000	10579	465
Cnv.8.49000001.50000000	10579	465
Cnv.5.122000001.123000000	10580	466
Cnv.8.111000001.112000000	10585	467
Cnv.8.8000001.9000000	10592	468
Cnv.4.108000001.109000000	10596	469
Cnv.1.72000001.73000000	10597	470
Cnv.12.90000001.91000000	10606	473
Cnv.2.117000001.118000000	10606	473
Cnv.6.104000001.105000000	10606	473
Cnv.5.51000001.52000000	10613	474
Cnv.12.39000001.40000000	10618	475
Cnv.9.132000001.133000000	10624	476
Cnv.10.21000001.22000000	10626	477
Cnv.8.70000001.71000000	10629	478
Cnv.16.89000001.90000000	10630	479
Cnv.7.49000001.50000000	10631	480
Cnv.21.31000001.32000000	10634	481
Cnv.14.44000001.45000000	10644	482
Cnv.4.156000001.157000000	10650	483
Cnv.16.71000001.72000000	10660	485
Cnv.13.59000001.60000000	10660	485
Cnv.13.74000001.75000000	10661	486
Cnv.4.128000001.129000000	10662	487
Cnv.15.58000001.59000000	10668	488
Cnv.4.98000001.99000000	10673	489
Cnv.4.167000001.168000000	10678	490
Cnv.4.127000001.128000000	10680	491
Cnv.4.66000001.67000000	10683	492
Cnv.6.154000001.155000000	10684	494
Cnv.1.227000001.228000000	10684	494
Cnv.17.37000001.38000000	10687	495
Cnv.16.4000001.5000000	10688	496
Cnv.6.128000001.129000000	10691	497
Cnv.2.209000001.210000000	10700	498
Cnv.4.164000001.165000000	10701	500
Cnv.9.13000001.14000000	10701	500
Cnv.16.79000001.80000000	10703	501
Cnv.5.59000001.60000000	10704	502
Cnv.11.40000001.41000000	10706	504
Cnv.6.55000001.56000000	10706	504
Cnv.5.81000001.82000000	10714	505
Cnv.3.53000001.54000000	10732	506
Cnv.8.17000001.18000000	10733	508
Cnv.14.25000001.26000000	10733	508
Cnv.5.74000001.75000000	10735	509
Cnv.8.92000001.93000000	10736	511
Cnv.17.63000001.64000000	10736	511
Cnv.2.69000001.70000000	10740	512
Cnv.17.29000001.30000000	10749	513
Cnv.9.104000001.105000000	10752	514
Cnv.21.35000001.36000000	10756	515
Cnv.2.188000001.189000000	10757	517
Cnv.2.64000001.65000000	10757	517
Cnv.15.33000001.34000000	10759	519
Cnv.3.131000001.132000000	10759	519
Cnv.14.47000001.48000000	10764	520
Cnv.12.110000001.111000000	10765	521
Cnv.16.68000001.69000000	10771	523
Cnv.4.133000001.134000000	10771	523
Cnv.4.82000001.83000000	10772	524
Cnv.1.114000001.115000000	10774	525
Cnv.3.104000001.105000000	10776	526
Cnv.6.39000001.40000000	10780	527
Cnv.3.13000001.14000000	10781	528
Cnv.14.27000001.28000000	10784	530
Cnv.8.28000001.29000000	10784	530
Cnv.9.22000001.23000000	10786	531
Cnv.1.211000001.212000000	10787	532
Cnv.15.35000001.36000000	10788	533
Cnv.15.50000001.51000000	10793	534
Cnv.11.47000001.48000000	10798	535
Cnv.8.23000001.24000000	10801	536
Cnv.14.83000001.84000000	10802	538
Cnv.7.158000001.159000000	10802	538
Cnv.11.65000001.66000000	10803	539
Cnv.1.55000001.56000000	10805	541
Cnv.1.220000001.221000000	10805	541
Cnv.3.76000001.77000000	10810	542
Cnv.5.125000001.126000000	10813	544
Cnv.12.68000001.69000000	10813	544
Cnv.18.47000001.48000000	10822	545
Cnv.3.146000001.147000000	10823	546
Cnv.11.76000001.77000000	10824	549
Cnv.10.68000001.69000000	10824	549
Cnv.2.241000001.242000000	10824	549
Cnv.6.46000001.47000000	10826	550
Cnv.8.89000001.90000000	10830	551
Cnv.12.131000001.132000000	10832	552
Cnv.18.37000001.38000000	10833	553
Cnv.1.178000001.179000000	10834	555
Cnv.7.1000001.2000000	10834	555
Cnv.1.37000001.38000000	10839	556
Cnv.4.57000001.58000000	10840	557
Cnv.12.31000001.32000000	10841	558
Cnv.15.43000001.44000000	10845	559
Cnv.12.69000001.70000000	10848	560
Cnv.6.51000001.52000000	10850	561
Cnv.2.60000001.61000000	10851	562
Cnv.5.174000001.175000000	10852	563
Cnv.3.153000001.154000000	10853	566
Cnv.9.102000001.103000000	10853	566
Cnv.10.127000001.128000000	10853	566
Cnv.14.52000001.53000000	10856	567
Cnv.3.99000001.100000000	10858	568
Cnv.2.74000001.75000000	10860	570
Cnv.4.54000001.55000000	10860	570
Cnv.17.12000001.13000000	10861	571
Cnv.17.52000001.53000000	10865	573
Cnv.5.127000001.128000000	10865	573
Cnv.3.181000001.182000000	10866	574
Cnv.5.85000001.86000000	10867	575
Cnv.13.61000001.62000000	10870	576
Cnv.6.18000001.19000000	10872	577
Cnv.18.40000001.41000000	10874	578
Cnv.1.238000001.239000000	10876	579
Cnv.18.44000001.45000000	10881	580
Cnv.13.82000001.83000000	10883	581
Cnv.4.117000001.118000000	10884	582
Cnv.2.135000001.136000000	10893	583
Cnv.14.42000001.43000000	10897	584
Cnv.5.42000001.43000000	10898	585
Cnv.2.20000001.21000000	10899	586
Cnv.4.181000001.182000000	10903	587
Cnv.6.40000001.41000000	10905	588
Cnv.2.166000001.167000000	10908	589
Cnv.7.79000001.80000000	10909	590
Cnv.1.7000001.8000000	10911	591
Cnv.7.13000001.14000000	10914	592
Cnv.12.72000001.73000000	10916	593
Cnv.4.37000001.38000000	10917	594
Cnv.2.199000001.200000000	10920	595
Cnv.3.171000001.172000000	10925	596
Cnv.1.38000001.39000000	10927	597
Cnv.13.71000001.72000000	10928	599
Cnv.11.84000001.85000000	10928	599
Cnv.8.116000001.117000000	10933	600
Cnv.4.88000001.89000000	10935	601
Cnv.13.55000001.56000000	10936	602
Cnv.10.88000001.89000000	10937	603
Cnv.6.151000001.152000000	10941	604
Cnv.4.130000001.131000000	10945	605
Cnv.1.167000001.168000000	10947	606
Cnv.6.15000001.16000000	10950	608
Cnv.10.119000001.120000000	10950	608
Cnv.5.15000001.16000000	10951	609
Cnv.8.16000001.17000000	10952	610
Cnv.3.149000001.150000000	10953	611
Cnv.1.62000001.63000000	10956	612
Cnv.22.26000001.27000000	10959	613
Cnv.2.99000001.100000000	10960	615
Cnv.4.148000001.149000000	10960	615
Cnv.7.26000001.27000000	10962	616
Cnv.1.200000001.201000000	10963	617
Cnv.19.28000001.29000000	10964	618
Cnv.8.87000001.88000000	10968	619
Cnv.12.102000001.103000000	10970	620
Cnv.4.145000001.146000000	10973	621
Cnv.7.88000001.89000000	10974	622
Cnv.13.65000001.66000000	10983	623
Cnv.14.91000001.92000000	10986	624
Cnv.13.100000001.101000000	10987	625
Cnv.21.28000001.29000000	10988	626
Cnv.8.1000001.2000000	10993	627
Cnv.2.54000001.55000000	10997	628
Cnv.14.97000001.98000000	10998	629
Cnv.7.69000001.70000000	10999	630
Cnv.10.129000001.130000000	11003	631
Cnv.18.54000001.55000000	11005	632
Cnv.4.101000001.102000000	11015	633
Cnv.2.36000001.37000000	11016	635
Cnv.1.19000001.20000000	11016	635
Cnv.21.47000001.48000000	11019	636
Cnv.10.72000001.73000000	11023	637
Cnv.4.84000001.85000000	11026	638
Cnv.6.131000001.132000000	11028	640
Cnv.2.84000001.85000000	11028	640
Cnv.20.43000001.44000000	11029	641
Cnv.19.51000001.52000000	11032	642
Cnv.3.112000001.113000000	11033	643
Cnv.12.14000001.15000000	11035	646
Cnv.11.82000001.83000000	11035	646
Cnv.9.84000001.85000000	11035	646
Cnv.6.37000001.38000000	11036	647
Cnv.7.30000001.31000000	11042	648
Cnv.20.55000001.56000000	11044	649
Cnv.16.65000001.66000000	11047	650
Cnv.6.67000001.68000000	11052	651
Cnv.2.204000001.205000000	11053	652
Cnv.20.59000001.60000000	11057	653
Cnv.7.41000001.42000000	11060	654
Cnv.11.31000001.32000000	11062	655
Cnv.8.22000001.23000000	11063	657
Cnv.3.20000001.21000000	11063	657
Cnv.9.140000001.141000000	11066	658
Cnv.2.58000001.59000000	11067	660
Cnv.9.72000001.73000000	11067	660
Cnv.19.54000001.55000000	11070	661
Cnv.9.18000001.19000000	11071	662
Cnv.7.87000001.88000000	11076	663
Cnv.12.54000001.55000000	11079	665
Cnv.10.25000001.26000000	11079	665
Cnv.16.78000001.79000000	11081	667
Cnv.10.92000001.93000000	11081	667
Cnv.5.169000001.170000000	11082	669
Cnv.17.60000001.61000000	11082	669
Cnv.13.23000001.24000000	11083	670
Cnv.9.100000001.101000000	11085	672
Cnv.21.21000001.22000000	11085	672
Cnv.3.168000001.169000000	11087	673
Cnv.17.45000001.46000000	11088	676
Cnv.1.24000001.25000000	11088	676
Cnv.9.124000001.125000000	11088	676
Cnv.6.90000001.91000000	11090	678
Cnv.18.23000001.24000000	11090	678
Cnv.14.66000001.67000000	11091	679
Cnv.1.58000001.59000000	11092	680
Cnv.8.73000001.74000000	11093	681
Cnv.10.69000001.70000000	11099	682
Cnv.3.46000001.47000000	11100	683
Cnv.1.94000001.95000000	11104	685
Cnv.6.127000001.128000000	11104	685
Cnv.17.41000001.42000000	11107	686
Cnv.1.246000001.247000000	11108	687
Cnv.4.150000001.151000000	11112	689
Cnv.13.32000001.33000000	11112	689
Cnv.2.39000001.40000000	11114	690
Cnv.1.97000001.98000000	11117	691
Cnv.3.5000001.6000000	11118	692
Cnv.2.193000001.194000000	11119	693
Cnv.6.156000001.157000000	11122	694
Cnv.18.73000001.74000000	11123	696
Cnv.22.48000001.49000000	11123	696
Cnv.10.123000001.124000000	11133	697
Cnv.20.38000001.39000000	11136	698
Cnv.9.85000001.86000000	11138	699
Cnv.15.55000001.56000000	11144	700
Cnv.14.87000001.88000000	11145	701
Cnv.4.86000001.87000000	11147	702
Cnv.11.102000001.103000000	11148	703
Cnv.18.4000001.5000000	11149	704
Cnv.5.167000001.168000000	11151	705
Cnv.13.80000001.81000000	11152	706
Cnv.5.121000001.122000000	11158	708
Cnv.14.57000001.58000000	11158	708
Cnv.2.144000001.145000000	11159	709
Cnv.5.3000001.4000000	11162	710
Cnv.12.56000001.57000000	11163	712
Cnv.7.137000001.138000000	11163	712
Cnv.18.32000001.33000000	11165	713
Cnv.1.76000001.77000000	11168	714
Cnv.4.83000001.84000000	11170	715
Cnv.2.213000001.214000000	11174	716
Cnv.1.106000001.107000000	11176	717
Cnv.15.77000001.78000000	11179	718
Cnv.11.46000001.47000000	11185	719
Cnv.17.27000001.28000000	11187	720
Cnv.16.11000001.12000000	11188	721
Cnv.7.21000001.22000000	11190	722
Cnv.1.186000001.187000000	11193	723
Cnv.1.21000001.22000000	11196	724
Cnv.12.104000001.105000000	11198	725
Cnv.8.102000001.103000000	11203	727
Cnv.14.61000001.62000000	11203	727
Cnv.8.77000001.78000000	11204	728
Cnv.5.26000001.27000000	11207	729
Cnv.5.151000001.152000000	11208	730
Cnv.11.21000001.22000000	11209	731
Cnv.5.118000001.119000000	11210	732
Cnv.13.26000001.27000000	11211	734
Cnv.2.242000001.243000000	11211	734
Cnv.20.13000001.14000000	11212	735
Cnv.2.186000001.187000000	11214	737
Cnv.20.14000001.15000000	11214	737
Cnv.11.63000001.64000000	11220	739
Cnv.4.74000001.75000000	11220	739
Cnv.19.15000001.16000000	11221	740
Cnv.1.80000001.81000000	11222	741
Cnv.7.121000001.122000000	11226	742
Cnv.11.127000001.128000000	11229	743
Cnv.6.65000001.66000000	11232	744
Cnv.2.157000001.158000000	11233	746
Cnv.11.72000001.73000000	11233	746
Cnv.15.47000001.48000000	11234	747
Cnv.14.55000001.56000000	11241	748
Cnv.7.23000001.24000000	11242	749
Cnv.21.20000001.21000000	11243	751
Cnv.5.32000001.33000000	11243	751
Cnv.10.104000001.105000000	11245	753
Cnv.5.105000001.106000000	11245	753
Cnv.15.61000001.62000000	11246	755
Cnv.18.48000001.49000000	11246	755
Cnv.2.219000001.220000000	11251	756
Cnv.6.19000001.20000000	11256	757
Cnv.4.20000001.21000000	11259	759
Cnv.17.42000001.43000000	11259	759
Cnv.15.48000001.49000000	11260	761
Cnv.4.118000001.119000000	11260	761
Cnv.19.30000001.31000000	11262	763
Cnv.6.139000001.140000000	11262	763
Cnv.8.100000001.101000000	11267	764
Cnv.2.160000001.161000000	11270	765
Cnv.7.36000001.37000000	11273	767
Cnv.10.131000001.132000000	11273	767
Cnv.6.82000001.83000000	11274	768
Cnv.16.51000001.52000000	11275	770
Cnv.1.43000001.44000000	11275	770
Cnv.4.91000001.92000000	11276	771
Cnv.1.213000001.214000000	11278	773
Cnv.2.11000001.12000000	11278	773
Cnv.6.164000001.165000000	11284	774
Cnv.6.144000001.145000000	11285	776
Cnv.16.20000001.21000000	11285	776
Cnv.6.53000001.54000000	11291	777
Cnv.7.38000001.39000000	11294	778
Cnv.11.34000001.35000000	11297	780
Cnv.2.86000001.87000000	11297	780
Cnv.4.113000001.114000000	11298	783
Cnv.13.108000001.109000000	11298	783
Cnv.8.84000001.85000000	11298	783
Cnv.11.116000001.117000000	11300	785
Cnv.1.208000001.209000000	11300	785
Cnv.14.21000001.22000000	11303	786
Cnv.7.12000001.13000000	11305	787
Cnv.15.69000001.70000000	11310	788
Cnv.1.32000001.33000000	11311	789
Cnv.2.62000001.63000000	11314	790
Cnv.21.16000001.17000000	11318	791
Cnv.8.67000001.68000000	11319	792
Cnv.3.89000001.90000000	11321	794
Cnv.14.72000001.73000000	11321	794
Cnv.9.120000001.121000000	11322	795
Cnv.7.32000001.33000000	11323	796
Cnv.12.75000001.76000000	11325	797
Cnv.10.36000001.37000000	11326	799
Cnv.3.116000001.117000000	11326	799
Cnv.5.111000001.112000000	11327	801
Cnv.2.43000001.44000000	11327	801
Cnv.19.3000001.4000000	11330	802
Cnv.5.157000001.158000000	11333	804
Cnv.12.67000001.68000000	11333	804
Cnv.13.79000001.80000000	11334	805
Cnv.8.76000001.77000000	11335	807
Cnv.3.19000001.20000000	11335	807
Cnv.7.117000001.118000000	11336	808
Cnv.2.107000001.108000000	11340	809
Cnv.10.62000001.63000000	11342	814
Cnv.19.21000001.22000000	11342	814
Cnv.17.6000001.7000000	11342	814
Cnv.5.10000001.11000000	11342	814
Cnv.4.157000001.158000000	11342	814
Cnv.5.110000001.111000000	11346	815
Cnv.3.69000001.70000000	11347	817
Cnv.6.106000001.107000000	11347	817
Cnv.8.133000001.134000000	11349	818
Cnv.20.23000001.24000000	11350	819
Cnv.1.244000001.245000000	11352	820
Cnv.6.103000001.104000000	11353	821
Cnv.11.133000001.134000000	11355	822
Cnv.4.6000001.7000000	11358	824
Cnv.3.47000001.48000000	11358	824
Cnv.5.35000001.36000000	11364	825
Cnv.11.55000001.56000000	11366	826
Cnv.7.85000001.86000000	11368	828
Cnv.6.31000001.32000000	11368	828
Cnv.8.55000001.56000000	11369	829
Cnv.4.71000001.72000000	11374	831
Cnv.11.66000001.67000000	11374	831
Cnv.17.47000001.48000000	11377	832
Cnv.1.28000001.29000000	11379	833
Cnv.8.112000001.113000000	11383	835
Cnv.8.56000001.57000000	11383	835
Cnv.3.59000001.60000000	11384	836
Cnv.8.143000001.144000000	11385	837
Cnv.8.63000001.64000000	11386	838
Cnv.1.197000001.198000000	11389	840
Cnv.5.160000001.161000000	11389	840
Cnv.11.75000001.76000000	11391	841
Cnv.17.75000001.76000000	11395	842
Cnv.4.100000001.101000000	11398	843
Cnv.4.104000001.105000000	11399	844
Cnv.8.85000001.86000000	11400	845
Cnv.4.184000001.185000000	11401	846
Cnv.1.153000001.154000000	11403	847
Cnv.2.106000001.107000000	11406	849
Cnv.11.19000001.20000000	11406	849
Cnv.17.80000001.81000000	11407	850
Cnv.2.40000001.41000000	11409	851
Cnv.12.124000001.125000000	11410	852
Cnv.14.60000001.61000000	11413	854
Cnv.5.116000001.117000000	11413	854
Cnv.19.2000001.3000000	11414	856
Cnv.2.57000001.58000000	11414	856
Cnv.8.66000001.67000000	11417	857
Cnv.6.50000001.51000000	11419	858
Cnv.3.160000001.161000000	11421	859
Cnv.7.15000001.16000000	11422	860
Cnv.15.52000001.53000000	11423	862
Cnv.2.78000001.79000000	11423	862
Cnv.9.90000001.91000000	11429	863
Cnv.12.113000001.114000000	11431	864
Cnv.7.96000001.97000000	11433	865
Cnv.15.80000001.81000000	11434	867
Cnv.2.116000001.117000000	11434	867
Cnv.5.6000001.7000000	11439	869
Cnv.12.105000001.106000000	11439	869
Cnv.7.125000001.126000000	11440	870
Cnv.16.9000001.10000000	11441	871
Cnv.11.27000001.28000000	11442	872
Cnv.12.51000001.52000000	11449	873
Cnv.18.25000001.26000000	11451	874
Cnv.1.74000001.75000000	11452	875
Cnv.3.94000001.95000000	11454	876
Cnv.11.45000001.46000000	11456	877
Cnv.8.114000001.115000000	11458	878
Cnv.13.103000001.104000000	11459	879
Cnv.1.27000001.28000000	11460	880
Cnv.3.39000001.40000000	11461	881
Cnv.12.91000001.92000000	11463	882
Cnv.3.127000001.128000000	11465	883
Cnv.15.64000001.65000000	11466	884
Cnv.5.61000001.62000000	11469	885
Cnv.11.12000001.13000000	11472	886
Cnv.6.68000001.69000000	11473	888
Cnv.16.63000001.64000000	11473	888
Cnv.3.151000001.152000000	11474	889
Cnv.2.218000001.219000000	11475	890
Cnv.6.17000001.18000000	11477	891
Cnv.20.10000001.11000000	11480	892
Cnv.3.196000001.197000000	11482	893
Cnv.11.39000001.40000000	11483	898
Cnv.10.44000001.45000000	11483	898
Cnv.9.34000001.35000000	11483	898
Cnv.4.140000001.141000000	11483	898
Cnv.14.46000001.47000000	11483	898
Cnv.1.73000001.74000000	11486	899
Cnv.18.70000001.71000000	11487	900
Cnv.16.26000001.27000000	11488	902
Cnv.2.68000001.69000000	11488	902
Cnv.10.63000001.64000000	11490	903
Cnv.16.60000001.61000000	11491	905
Cnv.18.5000001.6000000	11491	905
Cnv.2.139000001.140000000	11492	906
Cnv.1.44000001.45000000	11493	907
Cnv.6.136000001.137000000	11494	908
Cnv.18.2000001.3000000	11495	909
Cnv.5.130000001.131000000	11496	910
Cnv.2.18000001.19000000	11497	911
Cnv.22.45000001.46000000	11501	914
Cnv.1.64000001.65000000	11501	914
Cnv.2.127000001.128000000	11501	914
Cnv.21.22000001.23000000	11502	915
Cnv.11.43000001.44000000	11503	916
Cnv.6.123000001.124000000	11504	917
Cnv.15.31000001.32000000	11507	918
Cnv.12.53000001.54000000	11509	919
Cnv.11.80000001.81000000	11514	920
Cnv.2.80000001.81000000	11515	921
Cnv.10.94000001.95000000	11521	923
Cnv.12.13000001.14000000	11521	923
Cnv.11.35000001.36000000	11524	924
Cnv.1.86000001.87000000	11526	925
Cnv.3.170000001.171000000	11530	926
Cnv.5.63000001.64000000	11532	927
Cnv.1.87000001.88000000	11533	928
Cnv.15.86000001.87000000	11535	929
Cnv.17.40000001.41000000	11537	930
Cnv.19.29000001.30000000	11541	931
Cnv.13.49000001.50000000	11545	933
Cnv.4.63000001.64000000	11545	933
Cnv.12.15000001.16000000	11549	934
Cnv.11.59000001.60000000	11550	935
Cnv.20.12000001.13000000	11551	936
Cnv.3.18000001.19000000	11552	937
Cnv.19.13000001.14000000	11553	938
Cnv.4.190000001.191000000	11556	939
Cnv.22.36000001.37000000	11558	940
Cnv.19.56000001.57000000	11559	942
Cnv.20.52000001.53000000	11559	942
Cnv.9.3000001.4000000	11561	943
Cnv.8.13000001.14000000	11564	944
Cnv.7.126000001.127000000	11566	946
Cnv.5.100000001.101000000	11566	946
Cnv.6.137000001.138000000	11568	947
Cnv.2.156000001.157000000	11570	948
Cnv.2.32000001.33000000	11572	949
Cnv.13.64000001.65000000	11575	951
Cnv.3.21000001.22000000	11575	951
Cnv.19.46000001.47000000	11576	952
Cnv.4.123000001.124000000	11579	953
Cnv.19.36000001.37000000	11580	954
Cnv.6.146000001.147000000	11581	955
Cnv.16.53000001.54000000	11583	957
Cnv.20.4000001.5000000	11583	957
Cnv.7.146000001.147000000	11584	960
Cnv.5.75000001.76000000	11584	960
Cnv.13.101000001.102000000	11584	960
Cnv.8.101000001.102000000	11585	961
Cnv.7.46000001.47000000	11586	964
Cnv.11.108000001.109000000	11586	964
Cnv.15.37000001.38000000	11586	964
Cnv.4.90000001.91000000	11587	965
Cnv.13.94000001.95000000	11590	967
Cnv.10.96000001.97000000	11590	967
Cnv.7.155000001.156000000	11592	969
Cnv.5.50000001.51000000	11592	969
Cnv.5.57000001.58000000	11594	970
Cnv.1.31000001.32000000	11601	971
Cnv.11.30000001.31000000	11602	973
Cnv.7.20000001.21000000	11602	973
Cnv.9.26000001.27000000	11604	974
Cnv.2.147000001.148000000	11605	975
Cnv.5.140000001.141000000	11609	977
Cnv.1.176000001.177000000	11609	977
Cnv.15.98000001.99000000	11610	978
Cnv.5.136000001.137000000	11611	980
Cnv.2.233000001.234000000	11611	980
Cnv.11.37000001.38000000	11613	982
Cnv.7.2000001.3000000	11613	982
Cnv.11.79000001.80000000	11614	985
Cnv.8.42000001.43000000	11614	985
Cnv.4.169000001.170000000	11614	985
Cnv.14.24000001.25000000	11615	986
Cnv.3.166000001.167000000	11616	987
Cnv.12.70000001.71000000	11618	988
Cnv.8.130000001.131000000	11621	989
Cnv.18.20000001.21000000	11624	991
Cnv.1.117000001.118000000	11624	991
Cnv.2.125000001.126000000	11626	992
Cnv.13.45000001.46000000	11628	995
Cnv.7.103000001.104000000	11628	995
Cnv.6.152000001.153000000	11628	995
Cnv.2.235000001.236000000	11630	996
Cnv.14.63000001.64000000	11632	997
Cnv.2.35000001.36000000	11633	998
Cnv.3.187000001.188000000	11635	999
Cnv.18.63000001.64000000	11636	1000
Cnv.9.86000001.87000000	11637	1002
Cnv.2.71000001.72000000	11637	1002
Cnv.12.99000001.100000000	11638	1005
Cnv.3.32000001.33000000	11638	1005
Cnv.18.33000001.34000000	11638	1005
Cnv.4.158000001.159000000	11640	1006
Cnv.2.198000001.199000000	11643	1008
Cnv.8.52000001.53000000	11643	1008
Cnv.17.67000001.68000000	11646	1010
Cnv.1.168000001.169000000	11646	1010
Cnv.7.27000001.28000000	11648	1012
Cnv.15.36000001.37000000	11648	1012
Cnv.12.46000001.47000000	11649	1014
Cnv.6.24000001.25000000	11649	1014
Cnv.13.52000001.53000000	11651	1015
Cnv.2.210000001.211000000	11652	1016
Cnv.8.128000001.129000000	11655	1018
Cnv.14.96000001.97000000	11655	1018
Cnv.16.56000001.57000000	11657	1019
Cnv.9.20000001.21000000	11658	1020
Cnv.12.111000001.112000000	11660	1021
Cnv.3.49000001.50000000	11662	1024
Cnv.5.147000001.148000000	11662	1024
Cnv.4.161000001.162000000	11662	1024
Cnv.4.149000001.150000000	11668	1025
Cnv.6.1000001.2000000	11670	1027
Cnv.10.24000001.25000000	11670	1027
Cnv.2.134000001.135000000	11674	1028
Cnv.2.77000001.78000000	11676	1029
Cnv.10.58000001.59000000	11677	1030
Cnv.5.149000001.150000000	11678	1031
Cnv.6.28000001.29000000	11679	1032
Cnv.13.96000001.97000000	11682	1034
Cnv.13.66000001.67000000	11682	1034
Cnv.16.17000001.18000000	11683	1038
Cnv.7.33000001.34000000	11683	1038
Cnv.20.19000001.20000000	11683	1038
Cnv.1.159000001.160000000	11683	1038
Cnv.1.112000001.113000000	11688	1039
Cnv.19.4000001.5000000	11693	1040
Cnv.7.141000001.142000000	11698	1041
Cnv.8.97000001.98000000	11700	1042
Cnv.6.72000001.73000000	11706	1043
Cnv.1.172000001.173000000	11707	1044
Cnv.14.81000001.82000000	11708	1045
Cnv.10.85000001.86000000	11709	1047
Cnv.6.84000001.85000000	11709	1047
Cnv.11.24000001.25000000	11710	1048
Cnv.5.62000001.63000000	11711	1050
Cnv.12.130000001.131000000	11711	1050
Cnv.10.115000001.116000000	11714	1052
Cnv.1.229000001.230000000	11714	1052
Cnv.10.14000001.15000000	11717	1053
Cnv.1.194000001.195000000	11719	1055
Cnv.7.9000001.10000000	11719	1055
Cnv.6.155000001.156000000	11720	1056
Cnv.7.156000001.157000000	11721	1059
Cnv.11.64000001.65000000	11721	1059
Cnv.2.53000001.54000000	11721	1059
Cnv.1.84000001.85000000	11722	1060
Cnv.3.165000001.166000000	11723	1061
Cnv.2.226000001.227000000	11725	1062
Cnv.12.22000001.23000000	11728	1063
Cnv.18.62000001.63000000	11729	1065
Cnv.12.63000001.64000000	11729	1065
Cnv.10.34000001.35000000	11731	1066
Cnv.2.13000001.14000000	11733	1067
Cnv.3.176000001.177000000	11739	1068
Cnv.11.70000001.71000000	11740	1069
Cnv.10.79000001.80000000	11744	1072
Cnv.7.37000001.38000000	11744	1072
Cnv.5.9000001.10000000	11744	1072
Cnv.22.22000001.23000000	11745	1075
Cnv.5.112000001.113000000	11745	1075
Cnv.3.110000001.111000000	11745	1075
Cnv.3.98000001.99000000	11746	1076
Cnv.1.11000001.12000000	11747	1077
Cnv.7.34000001.35000000	11749	1078
Cnv.13.67000001.68000000	11750	1080
Cnv.17.61000001.62000000	11750	1080
Cnv.16.72000001.73000000	11751	1081
Cnv.8.38000001.39000000	11756	1083
Cnv.13.98000001.99000000	11756	1083
Cnv.17.56000001.57000000	11757	1084
Cnv.2.61000001.62000000	11758	1085
Cnv.3.62000001.63000000	11759	1088
Cnv.18.68000001.69000000	11759	1088
Cnv.12.25000001.26000000	11759	1088
Cnv.9.27000001.28000000	11761	1089
Cnv.3.56000001.57000000	11762	1090
Cnv.2.82000001.83000000	11763	1091
Cnv.19.45000001.46000000	11764	1092
Cnv.7.80000001.81000000	11765	1093
Cnv.8.65000001.66000000	11766	1095
Cnv.4.24000001.25000000	11766	1095
Cnv.6.160000001.161000000	11767	1096
Cnv.1.61000001.62000000	11770	1098
Cnv.5.16000001.17000000	11770	1098
Cnv.5.168000001.169000000	11775	1099
Cnv.18.42000001.43000000	11776	1100
Cnv.16.6000001.7000000	11779	1101
Cnv.6.140000001.141000000	11780	1102
Cnv.11.60000001.61000000	11782	1105
Cnv.4.60000001.61000000	11782	1105
Cnv.15.99000001.100000000	11782	1105
Cnv.14.59000001.60000000	11784	1107
Cnv.7.94000001.95000000	11784	1107
Cnv.8.103000001.104000000	11785	1108
Cnv.10.117000001.118000000	11786	1109
Cnv.3.132000001.133000000	11787	1110
Cnv.3.68000001.69000000	11789	1113
Cnv.2.42000001.43000000	11789	1113
Cnv.7.18000001.19000000	11789	1113
Cnv.11.117000001.118000000	11792	1115
Cnv.3.27000001.28000000	11792	1115
Cnv.20.21000001.22000000	11793	1116
Cnv.7.148000001.149000000	11800	1117
Cnv.11.129000001.130000000	11801	1119
Cnv.6.125000001.126000000	11801	1119
Cnv.7.112000001.113000000	11803	1120
Cnv.15.75000001.76000000	11805	1123
Cnv.11.36000001.37000000	11805	1123
Cnv.7.51000001.52000000	11805	1123
Cnv.2.231000001.232000000	11807	1124
Cnv.2.51000001.52000000	11808	1125
Cnv.6.126000001.127000000	11809	1126
Cnv.1.75000001.76000000	11812	1128
Cnv.2.236000001.237000000	11812	1128
Cnv.12.96000001.97000000	11813	1129
Cnv.1.20000001.21000000	11814	1130
Cnv.6.2000001.3000000	11824	1131
Cnv.7.75000001.76000000	11829	1132
Cnv.11.109000001.110000000	11831	1133
Cnv.1.59000001.60000000	11832	1134
Cnv.12.106000001.107000000	11834	1135
Cnv.3.119000001.120000000	11835	1136
Cnv.4.189000001.190000000	11838	1137
Cnv.1.177000001.178000000	11841	1138
Cnv.6.75000001.76000000	11842	1139
Cnv.11.44000001.45000000	11843	1141
Cnv.4.125000001.126000000	11843	1141
Cnv.1.89000001.90000000	11844	1142
Cnv.5.4000001.5000000	11845	1144
Cnv.7.108000001.109000000	11845	1144
Cnv.11.112000001.113000000	11846	1145
Cnv.6.97000001.98000000	11847	1146
Cnv.3.24000001.25000000	11849	1148
Cnv.7.39000001.40000000	11849	1148
Cnv.12.83000001.84000000	11850	1149
Cnv.16.62000001.63000000	11853	1150
Cnv.8.107000001.108000000	11854	1151
Cnv.4.72000001.73000000	11856	1152
Cnv.6.22000001.23000000	11857	1153
Cnv.2.190000001.191000000	11859	1154
Cnv.8.91000001.92000000	11861	1155
Cnv.2.109000001.110000000	11862	1156
Cnv.7.24000001.25000000	11863	1157
Cnv.20.40000001.41000000	11864	1158
Cnv.18.6000001.7000000	11865	1159
Cnv.4.43000001.44000000	11866	1161
Cnv.5.95000001.96000000	11866	1161
Cnv.16.61000001.62000000	11867	1162
Cnv.2.17000001.18000000	11871	1163
Cnv.2.38000001.39000000	11873	1164
Cnv.10.113000001.114000000	11874	1165
Cnv.3.45000001.46000000	11875	1166
Cnv.6.20000001.21000000	11877	1167
Cnv.14.73000001.74000000	11879	1168
Cnv.3.63000001.64000000	11881	1169
Cnv.2.161000001.162000000	11882	1170
Cnv.18.46000001.47000000	11886	1171
Cnv.15.38000001.39000000	11887	1172
Cnv.19.32000001.33000000	11889	1173
Cnv.16.57000001.58000000	11890	1175
Cnv.21.34000001.35000000	11890	1175
Cnv.10.121000001.122000000	11895	1176
Cnv.8.32000001.33000000	11899	1178
Cnv.11.25000001.26000000	11899	1178
Cnv.20.41000001.42000000	11901	1179
Cnv.14.39000001.40000000	11902	1180
Cnv.6.74000001.75000000	11903	1181
Cnv.4.172000001.173000000	11904	1182
Cnv.8.14000001.15000000	11906	1183
Cnv.20.46000001.47000000	11907	1184
Cnv.5.29000001.30000000	11908	1185
Cnv.2.27000001.28000000	11911	1186
Cnv.2.146000001.147000000	11912	1187
Cnv.4.159000001.160000000	11913	1188
Cnv.18.65000001.66000000	11916	1189
Cnv.10.71000001.72000000	11918	1192
Cnv.12.10000001.11000000	11918	1192
Cnv.18.61000001.62000000	11918	1192
Cnv.3.54000001.55000000	11921	1193
Cnv.4.143000001.144000000	11924	1195
Cnv.8.10000001.11000000	11924	1195
Cnv.5.159000001.160000000	11925	1196
Cnv.5.148000001.149000000	11927	1197
Cnv.4.35000001.36000000	11930	1198
Cnv.9.116000001.117000000	11932	1200
Cnv.7.71000001.72000000	11932	1200
Cnv.4.69000001.70000000	11933	1201
Cnv.7.81000001.82000000	11940	1202
Cnv.2.2000001.3000000	11946	1203
Cnv.4.153000001.154000000	11948	1205
Cnv.12.77000001.78000000	11948	1205
Cnv.9.117000001.118000000	11949	1206
Cnv.12.32000001.33000000	11951	1207
Cnv.3.142000001.143000000	11952	1208
Cnv.5.5000001.6000000	11953	1210
Cnv.5.24000001.25000000	11953	1210
Cnv.20.42000001.43000000	11954	1211
Cnv.6.71000001.72000000	11955	1212
Cnv.3.4000001.5000000	11957	1213
Cnv.16.66000001.67000000	11958	1214
Cnv.7.53000001.54000000	11960	1215
Cnv.1.23000001.24000000	11962	1216
Cnv.18.67000001.68000000	11963	1217
Cnv.20.49000001.50000000	11964	1218
Cnv.4.12000001.13000000	11966	1220
Cnv.13.91000001.92000000	11966	1220
Cnv.5.38000001.39000000	11969	1221
Cnv.21.46000001.47000000	11970	1222
Cnv.17.73000001.74000000	11971	1223
Cnv.3.33000001.34000000	11972	1224
Cnv.19.34000001.35000000	11975	1226
Cnv.6.93000001.94000000	11975	1226
Cnv.6.142000001.143000000	11976	1227
Cnv.16.82000001.83000000	11977	1228
Cnv.7.132000001.133000000	11978	1231
Cnv.5.88000001.89000000	11978	1231
Cnv.3.16000001.17000000	11978	1231
Cnv.7.151000001.152000000	11979	1233
Cnv.15.40000001.41000000	11979	1233
Cnv.5.171000001.172000000	11983	1234
Cnv.14.56000001.57000000	11987	1235
Cnv.17.33000001.34000000	11988	1238
Cnv.10.45000001.46000000	11988	1238
Cnv.5.84000001.85000000	11988	1238
Cnv.8.50000001.51000000	11993	1239
Cnv.1.101000001.102000000	11994	1242
Cnv.7.150000001.151000000	11994	1242
Cnv.1.40000001.41000000	11994	1242
Cnv.5.137000001.138000000	11997	1245
Cnv.1.81000001.82000000	11997	1245
Cnv.1.232000001.233000000	11997	1245
Cnv.17.58000001.59000000	11998	1246
Cnv.7.98000001.99000000	12001	1247
Cnv.4.17000001.18000000	12002	1249
Cnv.12.28000001.29000000	12002	1249
Cnv.11.17000001.18000000	12003	1250
Cnv.21.30000001.31000000	12008	1251
Cnv.4.99000001.100000000	12013	1253
Cnv.2.194000001.195000000	12013	1253
Cnv.8.93000001.94000000	12014	1254
Cnv.6.117000001.118000000	12015	1256
Cnv.1.160000001.161000000	12015	1256
Cnv.19.47000001.48000000	12017	1258
Cnv.8.58000001.59000000	12017	1258
Cnv.7.116000001.117000000	12020	1259
Cnv.1.173000001.174000000	12022	1261
Cnv.2.123000001.124000000	12022	1261
Cnv.20.11000001.12000000	12025	1263
Cnv.1.187000001.188000000	12025	1263
Cnv.2.175000001.176000000	12028	1265
Cnv.17.8000001.9000000	12028	1265
Cnv.11.85000001.86000000	12029	1266
Cnv.10.78000001.79000000	12035	1268
Cnv.18.43000001.44000000	12035	1268
Cnv.4.176000001.177000000	12036	1269
Cnv.2.47000001.48000000	12040	1270
Cnv.4.36000001.37000000	12042	1271
Cnv.17.9000001.10000000	12043	1272
Cnv.18.69000001.70000000	12046	1273
Cnv.3.38000001.39000000	12048	1275
Cnv.1.181000001.182000000	12048	1275
Cnv.3.58000001.59000000	12049	1277
Cnv.7.40000001.41000000	12049	1277
Cnv.21.26000001.27000000	12051	1278
Cnv.11.122000001.123000000	12052	1280
Cnv.5.178000001.179000000	12052	1280
Cnv.4.97000001.98000000	12053	1281
Cnv.13.77000001.78000000	12055	1283
Cnv.11.16000001.17000000	12055	1283
Cnv.10.109000001.110000000	12056	1284
Cnv.16.13000001.14000000	12057	1285
Cnv.3.73000001.74000000	12059	1287
Cnv.20.31000001.32000000	12059	1287
Cnv.1.99000001.100000000	12061	1289
Cnv.2.145000001.146000000	12061	1289
Cnv.17.3000001.4000000	12062	1290
Cnv.3.139000001.140000000	12064	1293
Cnv.11.77000001.78000000	12064	1293
Cnv.17.69000001.70000000	12064	1293
Cnv.2.142000001.143000000	12065	1295
Cnv.3.22000001.23000000	12065	1295
Cnv.12.115000001.116000000	12066	1296
Cnv.2.148000001.149000000	12067	1298
Cnv.4.94000001.95000000	12067	1298
Cnv.18.1000001.2000000	12068	1299
Cnv.8.31000001.32000000	12070	1302
Cnv.1.98000001.99000000	12070	1302
Cnv.6.89000001.90000000	12070	1302
Cnv.1.6000001.7000000	12074	1303
Cnv.12.11000001.12000000	12077	1304
Cnv.3.133000001.134000000	12078	1307
Cnv.9.11000001.12000000	12078	1307
Cnv.17.13000001.14000000	12078	1307
Cnv.5.170000001.171000000	12080	1309
Cnv.7.95000001.96000000	12080	1309
Cnv.4.28000001.29000000	12082	1311
Cnv.3.183000001.184000000	12082	1311
Cnv.3.65000001.66000000	12083	1313
Cnv.8.27000001.28000000	12083	1313
Cnv.6.56000001.57000000	12084	1314
Cnv.7.123000001.124000000	12086	1315
Cnv.4.187000001.188000000	12089	1317
Cnv.6.13000001.14000000	12089	1317
Cnv.5.44000001.45000000	12090	1318
Cnv.4.107000001.108000000	12091	1319
Cnv.17.51000001.52000000	12093	1320
Cnv.21.39000001.40000000	12095	1322
Cnv.9.35000001.36000000	12095	1322
Cnv.17.32000001.33000000	12096	1325
Cnv.1.5000001.6000000	12096	1325
Cnv.10.97000001.98000000	12096	1325
Cnv.8.125000001.126000000	12097	1326
Cnv.22.24000001.25000000	12101	1327
Cnv.1.119000001.120000000	12103	1328
Cnv.22.47000001.48000000	12104	1329
Cnv.10.33000001.34000000	12105	1330
Cnv.4.174000001.175000000	12106	1332
Cnv.18.66000001.67000000	12106	1332
Cnv.11.5000001.6000000	12109	1334
Cnv.15.66000001.67000000	12109	1334
Cnv.6.118000001.119000000	12110	1336
Cnv.10.9000001.10000000	12110	1336
Cnv.11.7000001.8000000	12111	1337
Cnv.3.67000001.68000000	12112	1339
Cnv.15.62000001.63000000	12112	1339
Cnv.16.59000001.60000000	12113	1340
Cnv.3.172000001.173000000	12114	1342
Cnv.14.37000001.38000000	12114	1342
Cnv.14.38000001.39000000	12115	1344
Cnv.9.130000001.131000000	12115	1344
Cnv.3.161000001.162000000	12119	1346
Cnv.2.67000001.68000000	12119	1346
Cnv.18.55000001.56000000	12121	1347
Cnv.13.22000001.23000000	12122	1349
Cnv.12.23000001.24000000	12122	1349
Cnv.5.83000001.84000000	12123	1351
Cnv.9.28000001.29000000	12123	1351
Cnv.2.178000001.179000000	12126	1352
Cnv.20.18000001.19000000	12128	1353
Cnv.6.5000001.6000000	12132	1354
Cnv.20.16000001.17000000	12136	1356
Cnv.9.19000001.20000000	12136	1356
Cnv.17.7000001.8000000	12137	1357
Cnv.12.89000001.90000000	12138	1359
Cnv.5.119000001.120000000	12138	1359
Cnv.8.129000001.130000000	12140	1360
Cnv.10.65000001.66000000	12145	1363
Cnv.2.152000001.153000000	12145	1363
Cnv.14.65000001.66000000	12145	1363
Cnv.19.40000001.41000000	12147	1364
Cnv.2.45000001.46000000	12151	1365
Cnv.8.115000001.116000000	12153	1366
Cnv.8.82000001.83000000	12154	1369
Cnv.5.52000001.53000000	12154	1369
Cnv.14.67000001.68000000	12154	1369
Cnv.4.45000001.46000000	12156	1370
Cnv.4.77000001.78000000	12162	1371
Cnv.5.45000001.46000000	12163	1372
Cnv.1.53000001.54000000	12165	1374
Cnv.8.94000001.95000000	12165	1374
Cnv.13.99000001.100000000	12167	1375
Cnv.17.46000001.47000000	12169	1376
Cnv.14.62000001.63000000	12170	1378
Cnv.17.48000001.49000000	12170	1378
Cnv.3.31000001.32000000	12171	1379
Cnv.7.67000001.68000000	12172	1380
Cnv.14.30000001.31000000	12173	1381
Cnv.20.45000001.46000000	12174	1382
Cnv.15.71000001.72000000	12176	1383
Cnv.6.32000001.33000000	12177	1385
Cnv.11.101000001.102000000	12177	1385
Cnv.5.143000001.144000000	12179	1386
Cnv.2.237000001.238000000	12180	1387
Cnv.22.40000001.41000000	12181	1388
Cnv.4.180000001.181000000	12182	1389
Cnv.1.236000001.237000000	12183	1392
Cnv.10.32000001.33000000	12183	1392
Cnv.3.23000001.24000000	12183	1392
Cnv.4.55000001.56000000	12184	1393
Cnv.22.33000001.34000000	12185	1394
Cnv.4.114000001.115000000	12186	1395
Cnv.11.100000001.101000000	12187	1398
Cnv.5.14000001.15000000	12187	1398
Cnv.19.39000001.40000000	12187	1398
Cnv.10.111000001.112000000	12189	1399
Cnv.17.17000001.18000000	12190	1400
Cnv.1.107000001.108000000	12198	1401
Cnv.3.74000001.75000000	12200	1402
Cnv.14.77000001.78000000	12201	1403
Cnv.1.56000001.57000000	12202	1405
Cnv.5.11000001.12000000	12202	1405
Cnv.7.110000001.111000000	12203	1406
Cnv.3.162000001.163000000	12204	1408
Cnv.8.137000001.138000000	12204	1408
Cnv.3.9000001.10000000	12209	1410
Cnv.5.37000001.38000000	12209	1410
Cnv.16.84000001.85000000	12210	1413
Cnv.1.9000001.10000000	12210	1413
Cnv.5.40000001.41000000	12210	1413
Cnv.2.191000001.192000000	12214	1414
Cnv.8.11000001.12000000	12219	1416
Cnv.11.11000001.12000000	12219	1416
Cnv.6.9000001.10000000	12220	1417
Cnv.11.91000001.92000000	12221	1418
Cnv.2.176000001.177000000	12222	1419
Cnv.6.21000001.22000000	12223	1420
Cnv.1.152000001.153000000	12226	1421
Cnv.3.25000001.26000000	12227	1423
Cnv.1.113000001.114000000	12227	1423
Cnv.10.15000001.16000000	12228	1424
Cnv.16.3000001.4000000	12229	1425
Cnv.8.135000001.136000000	12231	1426
Cnv.9.83000001.84000000	12232	1428
Cnv.2.48000001.49000000	12232	1428
Cnv.12.128000001.129000000	12234	1430
Cnv.8.62000001.63000000	12234	1430
Cnv.8.51000001.52000000	12236	1431
Cnv.9.36000001.37000000	12237	1432
Cnv.6.25000001.26000000	12238	1436
Cnv.8.95000001.96000000	12238	1436
Cnv.5.23000001.24000000	12238	1436
Cnv.6.38000001.39000000	12238	1436
Cnv.7.55000001.56000000	12239	1437
Cnv.10.20000001.21000000	12241	1438
Cnv.9.30000001.31000000	12242	1439
Cnv.1.65000001.66000000	12243	1440
Cnv.6.149000001.150000000	12244	1443
Cnv.3.88000001.89000000	12244	1443
Cnv.10.28000001.29000000	12244	1443
Cnv.2.41000001.42000000	12246	1446
Cnv.5.76000001.77000000	12246	1446
Cnv.3.115000001.116000000	12246	1446
Cnv.12.30000001.31000000	12247	1447
Cnv.3.179000001.180000000	12248	1450
Cnv.8.108000001.109000000	12248	1450
Cnv.1.54000001.55000000	12248	1450
Cnv.5.134000001.135000000	12249	1451
Cnv.8.68000001.69000000	12250	1454
Cnv.5.93000001.94000000	12250	1454
Cnv.4.102000001.103000000	12250	1454
Cnv.11.23000001.24000000	12254	1456
Cnv.16.73000001.74000000	12254	1456
Cnv.8.104000001.105000000	12255	1457
Cnv.4.16000001.17000000	12256	1459
Cnv.4.11000001.12000000	12256	1459
Cnv.4.79000001.80000000	12258	1460
Cnv.9.24000001.25000000	12260	1462
Cnv.3.182000001.183000000	12260	1462
Cnv.1.115000001.116000000	12261	1463
Cnv.18.77000001.78000000	12262	1464
Cnv.12.103000001.104000000	12266	1465
Cnv.11.32000001.33000000	12268	1466
Cnv.9.129000001.130000000	12269	1467
Cnv.4.110000001.111000000	12270	1469
Cnv.11.22000001.23000000	12270	1469
Cnv.8.72000001.73000000	12271	1471
Cnv.13.47000001.48000000	12271	1471
Cnv.10.74000001.75000000	12272	1472
Cnv.3.158000001.159000000	12273	1473
Cnv.4.92000001.93000000	12275	1474
Cnv.13.25000001.26000000	12279	1477
Cnv.12.80000001.81000000	12279	1477
Cnv.3.109000001.110000000	12279	1477
Cnv.22.37000001.38000000	12281	1478
Cnv.5.152000001.153000000	12282	1479
Cnv.12.65000001.66000000	12283	1481
Cnv.1.198000001.199000000	12283	1481
Cnv.10.57000001.58000000	12290	1482
Cnv.2.121000001.122000000	12291	1484
Cnv.13.34000001.35000000	12291	1484
Cnv.12.87000001.88000000	12292	1485
Cnv.2.46000001.47000000	12293	1486
Cnv.15.101000001.102000000	12294	1487
Cnv.8.20000001.21000000	12295	1488
Cnv.10.52000001.53000000	12298	1489
Cnv.13.73000001.74000000	12299	1490
Cnv.10.99000001.100000000	12302	1491
Cnv.4.25000001.26000000	12304	1492
Cnv.13.42000001.43000000	12305	1493
Cnv.13.106000001.107000000	12307	1494
Cnv.18.51000001.52000000	12308	1495
Cnv.16.55000001.56000000	12310	1498
Cnv.9.32000001.33000000	12310	1498
Cnv.11.107000001.108000000	12310	1498
Cnv.8.109000001.110000000	12311	1499
Cnv.17.50000001.51000000	12312	1501
Cnv.15.73000001.74000000	12312	1501
Cnv.13.43000001.44000000	12313	1502
Cnv.7.16000001.17000000	12314	1503
Cnv.11.56000001.57000000	12315	1505
Cnv.12.108000001.109000000	12315	1505
Cnv.4.168000001.169000000	12317	1506
Cnv.1.212000001.213000000	12320	1507
Cnv.6.113000001.114000000	12321	1509
Cnv.14.88000001.89000000	12321	1509
Cnv.20.50000001.51000000	12322	1511
Cnv.16.54000001.55000000	12322	1511
Cnv.1.109000001.110000000	12325	1512
Cnv.11.123000001.124000000	12326	1513
Cnv.1.170000001.171000000	12327	1515
Cnv.7.47000001.48000000	12327	1515
Cnv.17.26000001.27000000	12328	1516
Cnv.3.180000001.181000000	12331	1518
Cnv.6.91000001.92000000	12331	1518
Cnv.3.36000001.37000000	12334	1519
Cnv.2.203000001.204000000	12336	1520
Cnv.12.50000001.51000000	12337	1521
Cnv.5.36000001.37000000	12340	1522
Cnv.8.15000001.16000000	12341	1524
Cnv.8.98000001.99000000	12341	1524
Cnv.1.92000001.93000000	12342	1525
Cnv.19.49000001.50000000	12343	1526
Cnv.20.5000001.6000000	12345	1528
Cnv.4.10000001.11000000	12345	1528
Cnv.9.23000001.24000000	12346	1529
Cnv.1.195000001.196000000	12347	1530
Cnv.1.199000001.200000000	12351	1531
Cnv.8.5000001.6000000	12356	1532
Cnv.3.1000001.2000000	12360	1533
Cnv.6.35000001.36000000	12361	1534
Cnv.2.215000001.216000000	12362	1535
Cnv.17.10000001.11000000	12363	1536
Cnv.11.106000001.107000000	12364	1537
Cnv.14.70000001.71000000	12366	1538
Cnv.9.89000001.90000000	12367	1540
Cnv.2.83000001.84000000	12367	1540
Cnv.16.25000001.26000000	12368	1542
Cnv.4.23000001.24000000	12368	1542
Cnv.9.111000001.112000000	12369	1543
Cnv.3.17000001.18000000	12371	1544
Cnv.13.46000001.47000000	12372	1545
Cnv.5.54000001.55000000	12375	1546
Cnv.2.174000001.175000000	12377	1548
Cnv.5.80000001.81000000	12377	1548
Cnv.6.166000001.167000000	12379	1549
Cnv.10.3000001.4000000	12380	1550
Cnv.17.76000001.77000000	12382	1551
Cnv.4.171000001.172000000	12384	1552
Cnv.5.65000001.66000000	12385	1556
Cnv.7.14000001.15000000	12385	1556
Cnv.13.75000001.76000000	12385	1556
Cnv.14.31000001.32000000	12385	1556
Cnv.1.196000001.197000000	12386	1557
Cnv.10.114000001.115000000	12387	1558
Cnv.11.114000001.115000000	12388	1560
Cnv.1.60000001.61000000	12388	1560
Cnv.21.29000001.30000000	12393	1561
Cnv.8.124000001.125000000	12394	1562
Cnv.8.119000001.120000000	12395	1563
Cnv.2.228000001.229000000	12396	1565
Cnv.16.7000001.8000000	12396	1565
Cnv.21.19000001.20000000	12400	1566
Cnv.7.52000001.53000000	12402	1568
Cnv.13.39000001.40000000	12402	1568
Cnv.9.31000001.32000000	12403	1569
Cnv.3.167000001.168000000	12404	1571
Cnv.5.56000001.57000000	12404	1571
Cnv.6.150000001.151000000	12405	1572
Cnv.4.154000001.155000000	12407	1573
Cnv.5.165000001.166000000	12409	1574
Cnv.2.104000001.105000000	12410	1575
Cnv.15.51000001.52000000	12413	1576
Cnv.6.98000001.99000000	12415	1577
Cnv.9.96000001.97000000	12416	1580
Cnv.2.101000001.102000000	12416	1580
Cnv.2.133000001.134000000	12416	1580
Cnv.9.103000001.104000000	12417	1583
Cnv.5.33000001.34000000	12417	1583
Cnv.12.1000001.2000000	12417	1583
Cnv.2.72000001.73000000	12418	1584
Cnv.13.95000001.96000000	12422	1585
Cnv.11.120000001.121000000	12425	1586
Cnv.13.40000001.41000000	12428	1587
Cnv.10.103000001.104000000	12430	1588
Cnv.6.54000001.55000000	12431	1589
Cnv.5.53000001.54000000	12433	1590
Cnv.18.58000001.59000000	12435	1591
Cnv.3.30000001.31000000	12437	1593
Cnv.2.177000001.178000000	12437	1593
Cnv.10.53000001.54000000	12438	1595
Cnv.13.62000001.63000000	12438	1595
Cnv.18.41000001.42000000	12440	1596
Cnv.1.209000001.210000000	12442	1597
Cnv.10.75000001.76000000	12443	1598
Cnv.14.89000001.90000000	12445	1599
Cnv.16.47000001.48000000	12446	1600
Cnv.4.76000001.77000000	12447	1601
Cnv.2.52000001.53000000	12449	1602
Cnv.18.71000001.72000000	12450	1605
Cnv.8.132000001.133000000	12450	1605
Cnv.6.134000001.135000000	12450	1605
Cnv.6.169000001.170000000	12451	1606
Cnv.19.55000001.56000000	12452	1607
Cnv.16.81000001.82000000	12455	1608
Cnv.3.28000001.29000000	12456	1609
Cnv.10.2000001.3000000	12462	1610
Cnv.21.32000001.33000000	12464	1611
Cnv.11.121000001.122000000	12465	1612
Cnv.7.68000001.69000000	12466	1613
Cnv.12.107000001.108000000	12467	1616
Cnv.12.59000001.60000000	12467	1616
Cnv.4.173000001.174000000	12467	1616
Cnv.6.165000001.166000000	12469	1617
Cnv.20.7000001.8000000	12470	1618
Cnv.8.79000001.80000000	12475	1619
Cnv.7.133000001.134000000	12476	1620
Cnv.3.103000001.104000000	12477	1621
Cnv.2.138000001.139000000	12481	1623
Cnv.13.37000001.38000000	12481	1623
Cnv.11.104000001.105000000	12484	1624
Cnv.6.3000001.4000000	12487	1626
Cnv.2.238000001.239000000	12487	1626
Cnv.4.142000001.143000000	12490	1627
Cnv.16.75000001.76000000	12492	1628
Cnv.9.97000001.98000000	12493	1630
Cnv.9.123000001.124000000	12493	1630
Cnv.19.53000001.54000000	12495	1631
Cnv.3.111000001.112000000	12497	1632
Cnv.6.135000001.136000000	12498	1633
Cnv.5.103000001.104000000	12499	1634
Cnv.3.70000001.71000000	12500	1636
Cnv.3.95000001.96000000	12500	1636
Cnv.4.29000001.30000000	12503	1637
Cnv.6.96000001.97000000	12506	1639
Cnv.3.120000001.121000000	12506	1639
Cnv.1.203000001.204000000	12511	1640
Cnv.9.5000001.6000000	12513	1642
Cnv.15.68000001.69000000	12513	1642
Cnv.9.12000001.13000000	12514	1643
Cnv.12.58000001.59000000	12518	1645
Cnv.2.227000001.228000000	12518	1645
Cnv.16.64000001.65000000	12521	1647
Cnv.3.117000001.118000000	12521	1647
Cnv.7.144000001.145000000	12522	1648
Cnv.3.37000001.38000000	12524	1649
Cnv.3.152000001.153000000	12525	1650
Cnv.14.32000001.33000000	12529	1651
Cnv.20.54000001.55000000	12530	1652
Cnv.17.72000001.73000000	12531	1653
Cnv.6.108000001.109000000	12534	1655
Cnv.1.234000001.235000000	12534	1655
Cnv.4.129000001.130000000	12535	1656
Cnv.7.93000001.94000000	12536	1658
Cnv.2.229000001.230000000	12536	1658
Cnv.3.136000001.137000000	12538	1659
Cnv.20.33000001.34000000	12539	1660
Cnv.2.7000001.8000000	12540	1661
Cnv.5.132000001.133000000	12543	1662
Cnv.5.1000001.2000000	12547	1663
Cnv.22.31000001.32000000	12552	1664
Cnv.4.53000001.54000000	12553	1665
Cnv.11.29000001.30000000	12555	1667
Cnv.6.16000001.17000000	12555	1667
Cnv.12.3000001.4000000	12557	1668
Cnv.4.78000001.79000000	12560	1669
Cnv.8.140000001.141000000	12561	1671
Cnv.9.10000001.11000000	12561	1671
Cnv.3.3000001.4000000	12564	1672
Cnv.13.81000001.82000000	12566	1673
Cnv.8.40000001.41000000	12567	1674
Cnv.3.78000001.79000000	12569	1676
Cnv.2.205000001.206000000	12569	1676
Cnv.3.8000001.9000000	12575	1677
Cnv.7.114000001.115000000	12576	1678
Cnv.3.101000001.102000000	12577	1679
Cnv.3.123000001.124000000	12578	1680
Cnv.6.23000001.24000000	12582	1682
Cnv.10.93000001.94000000	12582	1682
Cnv.19.16000001.17000000	12583	1684
Cnv.14.75000001.76000000	12583	1684
Cnv.14.26000001.27000000	12586	1687
Cnv.19.41000001.42000000	12586	1687
Cnv.2.56000001.57000000	12586	1687
Cnv.12.62000001.63000000	12589	1688
Cnv.14.40000001.41000000	12591	1689
Cnv.10.77000001.78000000	12593	1692
Cnv.12.18000001.19000000	12593	1692
Cnv.9.91000001.92000000	12593	1692
Cnv.11.119000001.120000000	12595	1695
Cnv.6.163000001.164000000	12595	1695
Cnv.13.31000001.32000000	12595	1695
Cnv.3.85000001.86000000	12600	1696
Cnv.2.75000001.76000000	12601	1697
Cnv.1.77000001.78000000	12602	1698
Cnv.22.28000001.29000000	12603	1700
Cnv.2.34000001.35000000	12603	1700
Cnv.1.85000001.86000000	12604	1702
Cnv.18.28000001.29000000	12604	1702
Cnv.14.33000001.34000000	12606	1703
Cnv.14.82000001.83000000	12608	1704
Cnv.5.31000001.32000000	12610	1705
Cnv.4.18000001.19000000	12611	1707
Cnv.11.88000001.89000000	12611	1707
Cnv.6.111000001.112000000	12613	1708
Cnv.13.54000001.55000000	12614	1710
Cnv.11.124000001.125000000	12614	1710
Cnv.14.35000001.36000000	12615	1714
Cnv.19.50000001.51000000	12615	1714
Cnv.13.72000001.73000000	12615	1714
Cnv.12.21000001.22000000	12615	1714
Cnv.8.122000001.123000000	12617	1716
Cnv.10.56000001.57000000	12617	1716
Cnv.1.226000001.227000000	12618	1717
Cnv.18.26000001.27000000	12619	1718
Cnv.6.12000001.13000000	12622	1719
Cnv.10.70000001.71000000	12623	1721
Cnv.8.41000001.42000000	12623	1721
Cnv.11.41000001.42000000	12627	1722
Cnv.2.184000001.185000000	12628	1723
Cnv.8.127000001.128000000	12630	1724
Cnv.15.87000001.88000000	12631	1725
Cnv.15.41000001.42000000	12632	1726
Cnv.6.148000001.149000000	12636	1728
Cnv.2.73000001.74000000	12636	1728
Cnv.4.19000001.20000000	12637	1729
Cnv.12.4000001.5000000	12640	1730
Cnv.12.27000001.28000000	12643	1732
Cnv.6.33000001.34000000	12643	1732
Cnv.7.124000001.125000000	12644	1733
Cnv.11.68000001.69000000	12646	1734
Cnv.4.15000001.16000000	12648	1735
Cnv.7.140000001.141000000	12649	1736
Cnv.1.218000001.219000000	12650	1737
Cnv.9.78000001.79000000	12651	1739
Cnv.2.1000001.2000000	12651	1739
Cnv.4.175000001.176000000	12656	1740
Cnv.6.143000001.144000000	12658	1741
Cnv.12.66000001.67000000	12660	1743
Cnv.9.21000001.22000000	12660	1743
Cnv.7.131000001.132000000	12661	1744
Cnv.5.89000001.90000000	12662	1746
Cnv.9.94000001.95000000	12662	1746
Cnv.9.135000001.136000000	12664	1747
Cnv.12.125000001.126000000	12665	1749
Cnv.19.11000001.12000000	12665	1749
Cnv.6.130000001.131000000	12667	1750
Cnv.4.116000001.117000000	12668	1751
Cnv.22.42000001.43000000	12671	1753
Cnv.3.163000001.164000000	12671	1753
Cnv.4.39000001.40000000	12672	1754
Cnv.2.181000001.182000000	12673	1755
Cnv.19.23000001.24000000	12674	1756
Cnv.1.63000001.64000000	12675	1757
Cnv.14.85000001.86000000	12676	1759
Cnv.5.73000001.74000000	12676	1759
Cnv.13.92000001.93000000	12678	1760
Cnv.16.19000001.20000000	12680	1761
Cnv.2.100000001.101000000	12682	1762
Cnv.14.36000001.37000000	12683	1763
Cnv.15.44000001.45000000	12684	1765
Cnv.2.23000001.24000000	12684	1765
Cnv.9.114000001.115000000	12685	1766
Cnv.4.44000001.45000000	12687	1767
Cnv.2.28000001.29000000	12688	1768
Cnv.5.162000001.163000000	12694	1769
Cnv.16.5000001.6000000	12695	1770
Cnv.17.70000001.71000000	12696	1772
Cnv.4.56000001.57000000	12696	1772
Cnv.2.168000001.169000000	12697	1775
Cnv.6.7000001.8000000	12697	1775
Cnv.2.232000001.233000000	12697	1775
Cnv.19.19000001.20000000	12698	1776
Cnv.18.3000001.4000000	12700	1778
Cnv.6.11000001.12000000	12700	1778
Cnv.4.65000001.66000000	12701	1779
Cnv.18.10000001.11000000	12703	1780
Cnv.2.12000001.13000000	12704	1781
Cnv.3.97000001.98000000	12705	1783
Cnv.3.57000001.58000000	12705	1783
Cnv.13.36000001.37000000	12706	1784
Cnv.6.129000001.130000000	12709	1786
Cnv.6.86000001.87000000	12709	1786
Cnv.18.74000001.75000000	12712	1789
Cnv.9.110000001.111000000	12712	1789
Cnv.3.122000001.123000000	12712	1789
Cnv.10.108000001.109000000	12715	1790
Cnv.3.185000001.186000000	12718	1791
Cnv.1.155000001.156000000	12720	1792
Cnv.15.59000001.60000000	12721	1793
Cnv.9.15000001.16000000	12724	1794
Cnv.7.86000001.87000000	12725	1795
Cnv.17.68000001.69000000	12728	1796
Cnv.3.102000001.103000000	12729	1798
Cnv.11.131000001.132000000	12729	1798
Cnv.9.127000001.128000000	12732	1799
Cnv.14.23000001.24000000	12734	1801
Cnv.9.73000001.74000000	12734	1801
Cnv.8.141000001.142000000	12735	1802
Cnv.16.52000001.53000000	12737	1804
Cnv.12.42000001.43000000	12737	1804
Cnv.18.9000001.10000000	12738	1805
Cnv.13.29000001.30000000	12740	1806
Cnv.8.96000001.97000000	12741	1807
Cnv.5.78000001.79000000	12743	1808
Cnv.14.74000001.75000000	12745	1809
Cnv.2.118000001.119000000	12747	1810
Cnv.1.57000001.58000000	12748	1811
Cnv.17.28000001.29000000	12749	1814
Cnv.1.180000001.181000000	12749	1814
Cnv.14.78000001.79000000	12749	1814
Cnv.1.222000001.223000000	12750	1815
Cnv.2.137000001.138000000	12751	1816
Cnv.2.59000001.60000000	12753	1820
Cnv.8.105000001.106000000	12753	1820
Cnv.17.74000001.75000000	12753	1820
Cnv.1.42000001.43000000	12753	1820
Cnv.3.72000001.73000000	12757	1823
Cnv.2.115000001.116000000	12757	1823
Cnv.7.129000001.130000000	12757	1823
Cnv.2.26000001.27000000	12758	1824
Cnv.6.162000001.163000000	12759	1825
Cnv.12.17000001.18000000	12763	1826
Cnv.16.58000001.59000000	12766	1827
Cnv.3.188000001.189000000	12772	1829
Cnv.7.11000001.12000000	12772	1829
Cnv.16.67000001.68000000	12773	1830
Cnv.4.115000001.116000000	12775	1832
Cnv.6.122000001.123000000	12775	1832
Cnv.13.113000001.114000000	12776	1833
Cnv.14.104000001.105000000	12779	1834
Cnv.3.100000001.101000000	12780	1835
Cnv.1.182000001.183000000	12781	1836
Cnv.1.34000001.35000000	12782	1837
Cnv.1.174000001.175000000	12784	1838
Cnv.6.80000001.81000000	12785	1839
Cnv.7.17000001.18000000	12786	1840
Cnv.7.92000001.93000000	12787	1841
Cnv.4.81000001.82000000	12788	1844
Cnv.3.155000001.156000000	12788	1844
Cnv.21.45000001.46000000	12788	1844
Cnv.1.35000001.36000000	12790	1846
Cnv.5.2000001.3000000	12790	1846
Cnv.18.21000001.22000000	12791	1847
Cnv.19.58000001.59000000	12792	1848
Cnv.5.142000001.143000000	12798	1850
Cnv.9.37000001.38000000	12798	1850
Cnv.14.43000001.44000000	12799	1851
Cnv.8.75000001.76000000	12804	1852
Cnv.12.61000001.62000000	12805	1854
Cnv.21.18000001.19000000	12805	1854
Cnv.2.208000001.209000000	12806	1855
Cnv.12.38000001.39000000	12807	1856
Cnv.12.100000001.101000000	12808	1858
Cnv.7.113000001.114000000	12808	1858
Cnv.14.68000001.69000000	12810	1859
Cnv.4.160000001.161000000	12811	1860
Cnv.4.87000001.88000000	12812	1861
Cnv.13.87000001.88000000	12816	1862
Cnv.2.169000001.170000000	12818	1863
Cnv.1.110000001.111000000	12819	1864
Cnv.4.95000001.96000000	12823	1865
Cnv.8.47000001.48000000	12827	1867
Cnv.1.204000001.205000000	12827	1867
Cnv.6.30000001.31000000	12829	1868
Cnv.5.153000001.154000000	12830	1870
Cnv.5.115000001.116000000	12830	1870
Cnv.3.145000001.146000000	12831	1873
Cnv.5.79000001.80000000	12831	1873
Cnv.1.25000001.26000000	12831	1873
Cnv.18.11000001.12000000	12835	1874
Cnv.1.39000001.40000000	12838	1875
Cnv.10.86000001.87000000	12841	1877
Cnv.11.6000001.7000000	12841	1877
Cnv.12.92000001.93000000	12843	1878
Cnv.9.112000001.113000000	12846	1879
Cnv.10.19000001.20000000	12848	1880
Cnv.2.140000001.141000000	12849	1881
Cnv.17.31000001.32000000	12850	1882
Cnv.3.175000001.176000000	12854	1883
Cnv.1.102000001.103000000	12860	1884
Cnv.8.4000001.5000000	12862	1886
Cnv.2.128000001.129000000	12862	1886
Cnv.15.90000001.91000000	12863	1887
Cnv.15.95000001.96000000	12865	1888
Cnv.4.30000001.31000000	12867	1890
Cnv.12.49000001.50000000	12867	1890
Cnv.2.154000001.155000000	12868	1891
Cnv.4.134000001.135000000	12869	1894
Cnv.6.159000001.160000000	12869	1894
Cnv.11.86000001.87000000	12869	1894
Cnv.20.2000001.3000000	12872	1896
Cnv.10.82000001.83000000	12872	1896
Cnv.3.130000001.131000000	12878	1897
Cnv.4.73000001.74000000	12888	1898
Cnv.4.137000001.138000000	12892	1899
Cnv.8.118000001.119000000	12893	1900
Cnv.7.127000001.128000000	12895	1901
Cnv.11.58000001.59000000	12898	1902
Cnv.12.40000001.41000000	12899	1903
Cnv.9.82000001.83000000	12902	1904
Cnv.14.92000001.93000000	12903	1905
Cnv.9.71000001.72000000	12907	1906
Cnv.2.103000001.104000000	12909	1907
Cnv.4.68000001.69000000	12911	1908
Cnv.17.78000001.79000000	12913	1910
Cnv.9.115000001.116000000	12913	1910
Cnv.5.176000001.177000000	12916	1911
Cnv.1.66000001.67000000	12918	1912
Cnv.4.96000001.97000000	12919	1913
Cnv.19.22000001.23000000	12922	1914
Cnv.2.119000001.120000000	12923	1915
Cnv.17.39000001.40000000	12924	1917
Cnv.5.135000001.136000000	12924	1917
Cnv.4.185000001.186000000	12925	1919
Cnv.16.85000001.86000000	12925	1919
Cnv.2.187000001.188000000	12928	1920
Cnv.15.72000001.73000000	12933	1922
Cnv.15.100000001.101000000	12933	1922
Cnv.10.7000001.8000000	12934	1923
Cnv.13.20000001.21000000	12936	1924
Cnv.12.45000001.46000000	12937	1926
Cnv.11.110000001.111000000	12937	1926
Cnv.9.1000001.2000000	12938	1928
Cnv.3.177000001.178000000	12938	1928
Cnv.3.10000001.11000000	12941	1929
Cnv.19.5000001.6000000	12942	1930
Cnv.9.105000001.106000000	12944	1931
Cnv.6.158000001.159000000	12947	1932
Cnv.8.106000001.107000000	12950	1933
Cnv.19.14000001.15000000	12952	1934
Cnv.1.88000001.89000000	12953	1936
Cnv.2.79000001.80000000	12953	1936
Cnv.7.73000001.74000000	12957	1937
Cnv.19.48000001.49000000	12958	1938
Cnv.5.97000001.98000000	12959	1939
Cnv.4.131000001.132000000	12963	1940
Cnv.13.35000001.36000000	12964	1941
Cnv.7.3000001.4000000	12965	1944
Cnv.19.17000001.18000000	12965	1944
Cnv.3.118000001.119000000	12965	1944
Cnv.12.29000001.30000000	12966	1945
Cnv.7.31000001.32000000	12969	1946
Cnv.10.5000001.6000000	12972	1947
Cnv.20.15000001.16000000	12975	1949
Cnv.13.68000001.69000000	12975	1949
Cnv.5.87000001.88000000	12976	1951
Cnv.20.3000001.4000000	12976	1951
Cnv.18.27000001.28000000	12978	1953
Cnv.3.144000001.145000000	12978	1953
Cnv.3.124000001.125000000	12979	1954
Cnv.15.34000001.35000000	12980	1955
Cnv.7.120000001.121000000	12981	1957
Cnv.5.102000001.103000000	12981	1957
Cnv.1.247000001.248000000	12982	1958
Cnv.17.71000001.72000000	12983	1960
Cnv.6.138000001.139000000	12983	1960
Cnv.8.37000001.38000000	12984	1961
Cnv.7.134000001.135000000	12985	1962
Cnv.17.55000001.56000000	12987	1963
Cnv.8.88000001.89000000	12991	1964
Cnv.10.120000001.121000000	12994	1967
Cnv.9.25000001.26000000	12994	1967
Cnv.5.22000001.23000000	12994	1967
Cnv.1.45000001.46000000	12996	1969
Cnv.6.79000001.80000000	12996	1969
Cnv.14.84000001.85000000	12997	1970
Cnv.5.77000001.78000000	13002	1971
Cnv.20.36000001.37000000	13003	1972
Cnv.12.20000001.21000000	13004	1973
Cnv.1.245000001.246000000	13005	1974
Cnv.2.230000001.231000000	13006	1975
Cnv.10.132000001.133000000	13007	1976
Cnv.19.18000001.19000000	13008	1977
Cnv.4.120000001.121000000	13014	1978
Cnv.15.78000001.79000000	13015	1979
Cnv.1.158000001.159000000	13016	1980
Cnv.3.173000001.174000000	13017	1981
Cnv.11.13000001.14000000	13018	1982
Cnv.2.6000001.7000000	13021	1983
Cnv.13.89000001.90000000	13022	1984
Cnv.22.41000001.42000000	13023	1985
Cnv.7.105000001.106000000	13024	1987
Cnv.3.121000001.122000000	13024	1987
Cnv.9.81000001.82000000	13026	1988
Cnv.6.112000001.113000000	13030	1990
Cnv.13.83000001.84000000	13030	1990
Cnv.1.14000001.15000000	13033	1991
Cnv.1.51000001.52000000	13035	1993
Cnv.12.47000001.48000000	13035	1993
Cnv.4.163000001.164000000	13036	1994
Cnv.5.58000001.59000000	13037	1995
Cnv.19.9000001.10000000	13038	1996
Cnv.20.57000001.58000000	13040	1997
Cnv.4.124000001.125000000	13041	1999
[truncated: 398 more rows]
