# Supplementary material for: Cell-free DNA Fragmentomics Assay to Discriminate the Malignancy of Breast Nodules and Evaluate Treatment Response
Source: Genomics Proteomics Bioinformatics. 2025 Apr 4;23(2):qzaf028. doi: 10.1093/gpbjnl/qzaf028 (PMC12321295; doi:10.1093/gpbjnl/qzaf028)
Supplement: qzaf028_Supplementary_Data [file qzaf028_supplementary_data.zip › Table S4.xlsx]

## Sheet: Table S4
Table S4 FSR features ranked by their importance
Feature name	Rank sum of relative importance in base learners	Rank in cfFrag model
Frag.longA102	169	1
Frag.shortA413	210	2
Frag.longA30	296	3
Frag.longA195	355	4
Frag.shortA146	395	5
Frag.longA390	456	6
Frag.longA316	500	7
Frag.shortA293	550	8
Frag.longA232	570	9
Frag.shortA185	591	10
Frag.longA328	624	11
Frag.longA501	663	12
Frag.shortA137	676	13
Frag.shortA253	709	14
Frag.longA294	713	15
Frag.shortA291	885	16
Frag.shortA340	920	17
Frag.shortA179	941	18
Frag.longA286	962	19
Frag.longA452	1001	20
Frag.shortA351	1015	21
Frag.longA141	1047	22
Frag.shortA147	1050	23
Frag.longA245	1064	24
Frag.longA518	1073	25
Frag.shortA86	1112	26
Frag.longA111	1200	27
Frag.longA353	1232	28
Frag.longA349	1268	29
Frag.longA287	1312	30
Frag.longA393	1315	31
Frag.shortA171	1329	32
Frag.longA436	1347	33
Frag.longA32	1354	34
Frag.shortA379	1364	35
Frag.longA389	1368	36
Frag.shortA458	1375	37
Frag.shortA317	1442	38
Frag.shortA297	1462	39
Frag.longA481	1466	40
Frag.shortA199	1480	41
Frag.longA144	1506	42
Frag.longA108	1514	43
Frag.longA68	1516	44
Frag.longA407	1534	46
Frag.shortA25	1534	46
Frag.shortA174	1576	47
Frag.shortA434	1577	48
Frag.shortA151	1594	49
Frag.longA385	1614	50
Frag.shortA380	1650	51
Frag.longA281	1710	52
Frag.shortA19	1711	54
Frag.longA2	1711	54
Frag.shortA431	1739	55
Frag.shortA108	1751	56
Frag.longA337	1757	57
Frag.longA126	1759	58
Frag.shortA459	1761	59
Frag.longA309	1801	60
Frag.shortA107	1818	61
Frag.longA19	1832	62
Frag.longA149	1846	63
Frag.longA370	1853	64
Frag.shortA309	1869	65
Frag.longA185	1871	66
Frag.longA160	1888	67
Frag.shortA366	1901	68
Frag.longA483	1912	69
Frag.longA145	1923	70
Frag.longA292	1934	71
Frag.longA284	1941	72
Frag.shortA48	1951	73
Frag.longA383	1958	74
Frag.longA189	2006	75
Frag.shortA427	2021	76
Frag.longA430	2053	77
Frag.shortA23	2082	78
Frag.longA531	2099	79
Frag.longA87	2112	80
Frag.shortA522	2121	81
Frag.shortA501	2147	82
Frag.shortA162	2177	83
Frag.longA222	2179	84
Frag.longA339	2183	85
Frag.longA428	2230	86
Frag.longA125	2234	87
Frag.longA101	2238	88
Frag.longA215	2242	89
Frag.shortA124	2246	90
Frag.longA249	2253	92
Frag.shortA333	2253	92
Frag.longA130	2258	93
Frag.longA536	2260	94
Frag.shortA526	2266	95
Frag.shortA70	2271	96
Frag.longA293	2272	97
Frag.shortA445	2274	99
Frag.longA469	2274	99
Frag.shortA181	2298	100
Frag.longA458	2307	101
Frag.longA335	2320	102
Frag.longA405	2326	103
Frag.longA312	2337	104
Frag.longA528	2347	105
Frag.shortA385	2354	106
Frag.shortA357	2356	107
Frag.longA46	2364	108
Frag.longA216	2366	109
Frag.longA399	2371	111
Frag.shortA511	2371	111
Frag.shortA111	2375	112
Frag.shortA11	2385	113
Frag.shortA349	2388	114
Frag.shortA46	2404	115
Frag.shortA236	2405	116
Frag.longA202	2406	117
Frag.shortA393	2409	118
Frag.longA408	2410	119
Frag.shortA523	2416	120
Frag.shortA49	2418	121
Frag.longA277	2421	122
Frag.longA409	2443	123
Frag.shortA87	2444	124
Frag.longA146	2446	125
Frag.shortA408	2447	126
Frag.longA517	2454	127
Frag.shortA283	2458	128
Frag.shortA1	2461	129
Frag.longA71	2468	130
Frag.shortA145	2472	131
Frag.longA404	2501	132
Frag.shortA158	2503	133
Frag.longA220	2504	134
Frag.longA226	2525	135
Frag.longA410	2526	136
Frag.longA58	2550	137
Frag.shortA60	2551	138
Frag.shortA64	2557	139
Frag.shortA278	2568	140
Frag.longA153	2588	141
Frag.shortA62	2595	142
Frag.shortA136	2601	143
Frag.shortA109	2603	144
Frag.longA319	2621	145
Frag.shortA491	2626	146
Frag.shortA178	2628	147
Frag.longA18	2629	148
Frag.longA394	2639	149
Frag.longA255	2641	150
Frag.longA449	2675	151
Frag.longA322	2678	152
Frag.shortA272	2680	153
Frag.longA320	2681	154
Frag.longA107	2691	155
Frag.longA298	2699	156
Frag.longA244	2701	157
Frag.longA327	2705	159
Frag.shortA34	2705	159
Frag.shortA279	2706	160
Frag.shortA61	2714	161
Frag.longA425	2722	162
Frag.shortA339	2731	163
Frag.shortA487	2734	164
Frag.shortA335	2735	165
Frag.longA247	2737	166
Frag.longA324	2739	167
Frag.shortA105	2753	168
Frag.longA227	2757	169
Frag.longA127	2766	170
Frag.shortA389	2768	171
Frag.longA154	2777	172
Frag.shortA148	2779	173
Frag.longA333	2780	174
Frag.longA95	2783	175
Frag.shortA396	2787	176
Frag.shortA65	2793	177
Frag.longA521	2797	178
Frag.shortA436	2800	180
Frag.longA254	2800	180
Frag.shortA74	2802	181
Frag.shortA485	2819	182
Frag.shortA232	2843	183
Frag.longA29	2844	184
Frag.longA115	2856	185
Frag.longA451	2859	186
Frag.shortA398	2863	187
Frag.shortA401	2874	188
Frag.longA455	2895	190
Frag.shortA497	2895	190
Frag.longA164	2902	191
Frag.shortA400	2906	192
Frag.longA228	2907	193
Frag.longA208	2927	194
Frag.shortA467	2932	195
Frag.longA504	2939	196
Frag.shortA466	2944	197
Frag.longA82	2958	198
Frag.shortA531	2959	199
Frag.shortA416	2967	200
Frag.shortA211	2968	201
Frag.shortA113	2977	202
Frag.longA494	2991	203
Frag.shortA242	2998	204
Frag.longA163	2999	205
Frag.shortA15	3009	206
Frag.longA369	3016	207
Frag.longA415	3020	208
Frag.longA433	3027	209
Frag.shortA344	3028	210
Frag.shortA515	3031	211
Frag.shortA377	3036	212
Frag.longA223	3045	215
Frag.longA69	3045	215
Frag.longA205	3045	215
Frag.longA279	3048	216
Frag.shortA131	3054	217
Frag.longA465	3055	218
Frag.longA35	3059	219
Frag.shortA33	3071	220
Frag.longA305	3072	221
Frag.longA377	3075	222
Frag.shortA328	3076	223
Frag.longA16	3077	224
Frag.longA380	3078	225
Frag.shortA203	3083	226
Frag.longA50	3085	227
Frag.shortA484	3087	228
Frag.shortA424	3091	229
Frag.shortA513	3093	230
Frag.longA105	3101	231
Frag.longA122	3103	232
Frag.shortA302	3104	233
Frag.shortA247	3110	234
Frag.longA426	3116	235
Frag.longA117	3120	236
Frag.longA424	3126	238
Frag.longA55	3126	238
Frag.longA155	3135	239
Frag.shortA47	3137	240
Frag.longA15	3138	241
Frag.longA31	3142	242
Frag.shortA270	3147	243
Frag.longA366	3150	244
Frag.longA219	3159	245
Frag.shortA255	3163	247
Frag.shortA241	3163	247
Frag.shortA478	3165	248
Frag.longA485	3170	249
Frag.longA106	3175	250
Frag.shortA306	3177	251
Frag.longA258	3178	252
Frag.longA165	3180	253
Frag.shortA373	3182	254
Frag.longA20	3183	255
Frag.shortA394	3188	256
Frag.shortA275	3189	257
Frag.longA261	3191	258
Frag.longA5	3197	259
Frag.shortA20	3200	260
Frag.shortA243	3209	261
Frag.shortA88	3218	262
Frag.shortA21	3227	263
Frag.shortA392	3231	264
Frag.longA137	3246	265
Frag.shortA528	3251	266
Frag.longA47	3257	267
Frag.shortA119	3269	268
Frag.longA464	3282	269
Frag.shortA173	3284	270
Frag.longA374	3289	271
Frag.longA303	3293	272
Frag.shortA92	3297	273
Frag.longA118	3302	274
Frag.longA453	3309	275
Frag.shortA352	3313	277
Frag.shortA496	3313	277
Frag.shortA217	3315	278
Frag.shortA154	3317	279
Frag.longA373	3328	280
Frag.shortA421	3329	281
Frag.longA317	3330	282
Frag.shortA403	3333	283
Frag.longA325	3348	284
Frag.longA44	3350	285
Frag.longA285	3352	286
Frag.shortA102	3371	287
Frag.longA201	3375	288
Frag.shortA75	3377	289
Frag.shortA372	3378	290
Frag.longA395	3382	291
Frag.longA182	3404	292
Frag.shortA222	3408	293
Frag.shortA425	3413	294
Frag.shortA31	3422	295
Frag.shortA517	3440	296
Frag.longA516	3442	297
Frag.longA161	3461	298
Frag.longA371	3462	299
Frag.longA446	3469	301
Frag.shortA397	3469	301
Frag.longA259	3473	302
Frag.longA214	3485	303
Frag.longA217	3488	305
Frag.longA308	3488	305
Frag.shortA310	3489	306
Frag.shortA508	3490	307
Frag.shortA89	3491	308
Frag.longA462	3493	309
Frag.shortA90	3500	310
Frag.shortA213	3504	312
Frag.shortA274	3504	312
Frag.shortA79	3512	313
Frag.longA262	3520	314
Frag.longA76	3527	315
Frag.shortA457	3529	316
Frag.longA257	3532	317
Frag.longA77	3540	318
Frag.longA197	3541	320
Frag.shortA257	3541	320
Frag.shortA177	3558	321
Frag.shortA345	3560	322
Frag.shortA221	3561	325
Frag.longA270	3561	325
Frag.shortA156	3561	325
Frag.shortA474	3566	326
Frag.longA365	3574	327
Frag.longA64	3576	328
Frag.shortA262	3577	329
Frag.longA526	3580	330
Frag.longA524	3587	331
Frag.longA193	3590	332
Frag.shortA391	3602	333
Frag.longA381	3603	334
Frag.shortA417	3606	336
Frag.shortA233	3606	336
Frag.shortA175	3608	338
Frag.shortA312	3608	338
Frag.shortA468	3609	339
Frag.longA140	3610	340
Frag.shortA430	3616	341
Frag.shortA305	3618	342
Frag.shortA463	3623	343
Frag.shortA451	3627	344
Frag.longA235	3639	345
Frag.longA179	3658	347
Frag.longA129	3658	347
Frag.shortA235	3660	348
Frag.longA187	3663	349
Frag.longA21	3667	350
Frag.longA445	3669	351
Frag.longA65	3671	352
Frag.shortA238	3674	353
Frag.longA88	3675	354
Frag.longA8	3680	355
Frag.longA466	3684	356
Frag.shortA114	3685	357
Frag.longA397	3687	358
Frag.shortA208	3688	359
Frag.shortA475	3695	360
Frag.longA27	3698	361
Frag.shortA285	3702	362
Frag.shortA82	3704	363
Frag.longA379	3707	365
Frag.longA196	3707	365
Frag.longA283	3710	366
Frag.shortA429	3712	367
Frag.shortA525	3713	368
Frag.longA241	3716	369
Frag.longA439	3717	370
Frag.shortA282	3718	371
Frag.longA459	3724	372
Frag.longA198	3727	373
Frag.longA173	3731	374
Frag.longA362	3748	375
Frag.longA419	3751	376
Frag.shortA532	3754	377
Frag.shortA43	3760	378
Frag.shortA133	3764	379
Frag.longA190	3765	380
Frag.shortA486	3766	381
Frag.shortA419	3767	382
Frag.shortA72	3770	383
Frag.longA341	3772	384
Frag.longA67	3778	385
Frag.longA210	3781	386
Frag.shortA198	3785	391
Frag.longA72	3785	391
Frag.shortA226	3785	391
Frag.longA133	3785	391
Frag.longA321	3785	391
Frag.shortA358	3786	393
Frag.shortA30	3786	393
Frag.shortA99	3787	394
Frag.longA74	3788	395
Frag.longA291	3789	396
Frag.shortA489	3798	397
Frag.shortA96	3806	398
Frag.longA431	3812	400
Frag.longA168	3812	400
Frag.longA515	3821	401
Frag.longA461	3823	402
Frag.shortA538	3838	404
Frag.shortA296	3838	404
Frag.shortA319	3841	405
Frag.shortA67	3846	406
Frag.longA482	3848	407
Frag.longA323	3849	408
Frag.longA26	3850	409
Frag.longA533	3853	410
Frag.shortA261	3854	411
Frag.longA535	3860	413
Frag.shortA540	3860	413
Frag.shortA500	3862	414
Frag.longA348	3865	415
Frag.shortA264	3875	416
Frag.longA96	3878	417
Frag.longA138	3880	418
Frag.shortA26	3881	419
Frag.longA73	3883	421
Frag.longA441	3883	421
Frag.longA479	3888	422
Frag.longA278	3890	423
Frag.longA318	3892	424
Frag.longA418	3897	425
Frag.shortA524	3921	426
Frag.longA538	3922	427
Frag.shortA539	3937	428
Frag.longA42	3938	430
Frag.shortA22	3938	430
Frag.longA447	3943	431
Frag.longA396	3945	433
Frag.shortA202	3945	433
Frag.longA387	3946	434
Frag.shortA384	3948	435
Frag.shortA281	3950	436
Frag.longA310	3953	437
Frag.longA134	3954	438
Frag.shortA325	3977	439
Frag.shortA290	3995	440
Frag.shortA196	3998	441
Frag.longA378	4003	442
Frag.longA391	4011	443
Frag.longA434	4014	444
Frag.longA176	4015	445
Frag.shortA387	4019	446
Frag.shortA367	4021	448
Frag.longA229	4021	448
Frag.longA367	4028	449
Frag.shortA166	4031	450
Frag.shortA355	4041	451
Frag.shortA116	4043	452
Frag.shortA415	4044	454
Frag.longA338	4044	454
Frag.shortA186	4048	455
Frag.shortA239	4051	456
Frag.longA178	4055	457
Frag.shortA112	4057	458
Frag.shortA361	4059	460
Frag.shortA110	4059	460
Frag.longA302	4062	461
Frag.shortA36	4064	462
Frag.shortA503	4069	463
Frag.shortA390	4072	464
Frag.shortA446	4073	465
Frag.shortA409	4086	466
Frag.shortA435	4092	467
Frag.shortA450	4095	468
Frag.longA421	4099	470
Frag.longA207	4099	470
Frag.longA57	4101	471
Frag.shortA461	4103	472
Frag.shortA423	4107	473
Frag.shortA287	4108	475
Frag.longA39	4108	475
Frag.shortA374	4110	476
Frag.longA49	4116	477
Frag.longA361	4121	478
Frag.shortA414	4123	479
Frag.longA442	4127	480
Frag.longA422	4128	481
Frag.longA490	4132	482
Frag.longA124	4134	483
Frag.longA225	4137	484
Frag.shortA518	4147	485
Frag.shortA13	4155	486
Frag.shortA346	4164	487
Frag.longA90	4166	488
Frag.longA342	4167	489
Frag.shortA97	4168	490
Frag.longA199	4169	491
Frag.shortA504	4171	492
Frag.longA191	4174	493
Frag.longA224	4175	496
Frag.longA169	4175	496
Frag.shortA161	4175	496
Frag.longA177	4182	497
Frag.shortA308	4185	498
Frag.longA104	4186	499
Frag.longA360	4188	501
Frag.shortA54	4188	501
Frag.longA12	4189	502
Frag.shortA481	4192	503
Frag.longA81	4194	504
Frag.longA290	4195	505
Frag.shortA58	4196	506
Frag.shortA244	4200	507
Frag.longA541	4208	508
Frag.longA238	4209	509
Frag.shortA210	4211	510
Frag.longA473	4213	511
Frag.longA443	4215	512
Frag.shortA364	4218	513
Frag.shortA452	4224	514
Frag.longA435	4230	515
Frag.shortA100	4231	516
Frag.shortA223	4232	517
Frag.longA423	4237	518
Frag.longA386	4238	519
Frag.shortA117	4241	521
Frag.longA525	4241	521
Frag.longA495	4242	522
Frag.shortA299	4248	523
Frag.shortA250	4249	524
Frag.longA1	4250	526
Frag.shortA521	4250	526
Frag.longA79	4251	527
Frag.longA478	4253	528
Frag.longA265	4255	529
Frag.shortA98	4258	531
Frag.shortA441	4258	531
Frag.shortA399	4261	532
Frag.shortA104	4270	535
Frag.shortA365	4270	535
Frag.shortA323	4270	535
Frag.longA304	4273	536
Frag.longA345	4275	537
Frag.longA143	4280	538
Frag.shortA286	4284	539
Frag.shortA381	4285	540
Frag.longA487	4286	541
Frag.longA7	4287	542
Frag.longA537	4290	543
Frag.longA357	4293	544
Frag.shortA134	4299	545
Frag.shortA56	4300	546
Frag.shortA470	4301	547
Frag.longA237	4305	548
Frag.shortA115	4310	549
Frag.shortA490	4311	551
Frag.longA38	4311	551
Frag.longA358	4313	552
Frag.longA260	4315	553
Frag.longA368	4317	554
Frag.shortA169	4323	555
Frag.shortA438	4332	556
Frag.shortA294	4337	557
Frag.longA48	4344	558
Frag.longA350	4350	559
Frag.longA70	4351	560
Frag.longA307	4353	561
Frag.longA183	4355	562
Frag.longA84	4357	563
Frag.longA123	4364	564
Frag.longA100	4366	565
Frag.shortA444	4378	566
Frag.longA417	4380	567
Frag.shortA432	4381	568
Frag.shortA6	4383	569
Frag.shortA140	4385	570
Frag.longA263	4398	571
Frag.longA437	4401	572
Frag.shortA516	4407	574
Frag.shortA160	4407	574
Frag.shortA519	4415	575
Frag.longA500	4421	576
Frag.shortA407	4422	578
Frag.longA401	4422	578
Frag.longA326	4424	579
Frag.shortA66	4425	580
Frag.shortA191	4436	583
Frag.longA61	4436	583
Frag.shortA128	4436	583
Frag.shortA118	4438	584
Frag.longA113	4440	585
Frag.shortA505	4446	586
Frag.longA103	4450	587
Frag.longA275	4454	589
Frag.longA532	4454	589
Frag.longA92	4456	590
Frag.longA52	4462	591
Frag.shortA314	4474	592
Frag.longA329	4475	593
Frag.shortA53	4476	595
Frag.shortA304	4476	595
Frag.longA28	4479	596
Frag.shortA266	4491	597
Frag.longA233	4492	598
Frag.longA78	4495	599
Frag.longA276	4498	600
Frag.longA448	4500	601
Frag.longA98	4503	602
Frag.shortA322	4512	603
Frag.shortA130	4518	604
Frag.shortA229	4519	605
Frag.shortA85	4523	606
Frag.shortA41	4525	607
Frag.shortA284	4527	608
Frag.longA36	4528	609
Frag.shortA94	4530	610
Frag.longA128	4532	611
Frag.longA194	4534	612
Frag.shortA368	4539	613
Frag.shortA307	4543	616
Frag.longA119	4543	616
Frag.shortA8	4543	616
Frag.longA40	4547	618
Frag.longA315	4547	618
Frag.longA539	4552	619
Frag.shortA193	4553	620
Frag.longA89	4555	621
Frag.shortA360	4556	622
Frag.shortA84	4558	623
Frag.longA346	4561	624
Frag.shortA35	4565	625
Frag.shortA183	4566	626
Frag.shortA138	4568	627
Frag.longA203	4570	628
Frag.longA62	4575	629
Frag.longA85	4580	630
Frag.longA167	4586	631
Frag.shortA195	4589	632
Frag.longA388	4590	633
Frag.shortA469	4591	634
Frag.longA492	4595	635
Frag.longA53	4602	636
Frag.shortA122	4603	638
Frag.shortA106	4603	638
Frag.longA498	4607	639
Frag.shortA153	4609	640
Frag.longA120	4614	642
Frag.shortA265	4614	642
Frag.longA289	4618	643
Frag.longA250	4622	644
Frag.longA246	4627	645
Frag.longA243	4628	647
Frag.longA412	4628	647
Frag.shortA39	4631	648
Frag.shortA473	4633	649
Frag.longA268	4634	650
Frag.shortA292	4636	652
Frag.longA13	4636	652
Frag.shortA465	4638	655
Frag.longA406	4638	655
Frag.shortA28	4638	655
Frag.longA45	4641	656
Frag.longA162	4650	657
Frag.shortA370	4651	658
Frag.shortA464	4652	659
Frag.longA364	4653	660
Frag.longA242	4655	661
Frag.shortA326	4656	663
Frag.longA131	4656	663
Frag.shortA301	4662	664
Frag.shortA506	4664	665
Frag.longA11	4666	666
Frag.shortA141	4668	667
Frag.shortA207	4670	668
Frag.longA489	4672	669
Frag.longA251	4684	670
Frag.longA295	4687	671
Frag.shortA443	4691	672
Frag.shortA479	4692	673
Frag.shortA12	4694	674
Frag.shortA334	4695	675
Frag.longA10	4696	677
Frag.shortA329	4696	677
Frag.shortA206	4700	678
Frag.longA3	4702	679
Frag.shortA2	4704	680
Frag.longA313	4708	681
Frag.longA438	4713	682
Frag.shortA152	4714	683
Frag.longA511	4716	684
Frag.longA477	4718	685
Frag.longA253	4719	687
Frag.shortA320	4719	687
Frag.longA236	4721	688
Frag.shortA442	4732	689
Frag.shortA492	4733	690
Frag.longA347	4734	692
Frag.shortA426	4734	692
Frag.shortA259	4735	693
Frag.shortA219	4736	694
Frag.longA94	4741	696
Frag.longA66	4741	696
Frag.longA4	4744	697
Frag.longA112	4746	700
Frag.shortA150	4746	700
Frag.longA470	4746	700
Frag.shortA418	4756	701
Frag.shortA201	4760	702
Frag.shortA231	4764	703
Frag.shortA482	4767	704
Frag.longA297	4770	705
Frag.longA502	4771	706
Frag.shortA369	4772	707
Frag.longA512	4774	708
Frag.longA116	4775	710
Frag.longA493	4775	710
Frag.shortA76	4783	711
Frag.longA200	4786	712
Frag.shortA252	4787	713
Frag.longA488	4791	714
Frag.longA274	4794	716
Frag.shortA189	4794	716
Frag.longA474	4795	717
Frag.shortA378	4799	718
Frag.shortA311	4801	719
Frag.longA175	4803	720
Frag.longA427	4804	721
Frag.longA17	4805	722
Frag.shortA332	4807	723
Frag.shortA59	4809	724
Frag.shortA81	4810	725
Frag.longA9	4814	726
Frag.shortA354	4816	727
Frag.shortA267	4818	728
Frag.shortA7	4821	729
Frag.longA41	4834	730
Frag.shortA188	4841	731
Frag.shortA534	4844	732
Frag.longA59	4846	733
Frag.longA114	4848	734
Frag.shortA342	4851	735
Frag.shortA258	4854	736
Frag.longA540	4857	739
Frag.shortA144	4857	739
Frag.shortA149	4857	739
Frag.longA463	4860	740
Frag.shortA120	4861	741
Frag.shortA142	4863	742
Frag.longA152	4867	743
Frag.shortA327	4868	744
Frag.longA234	4872	745
Frag.longA221	4873	746
Frag.longA22	4874	748
Frag.shortA37	4874	748
Frag.shortA184	4880	749
Frag.longA480	4881	750
Frag.shortA214	4882	751
Frag.longA86	4890	752
Frag.longA91	4891	753
Frag.longA288	4894	754
Frag.longA519	4895	755
Frag.longA475	4897	756
Frag.longA392	4901	757
Frag.longA296	4902	758
Frag.shortA512	4904	759
Frag.shortA197	4908	760
Frag.longA97	4909	761
Frag.shortA348	4910	762
Frag.shortA32	4916	763
Frag.shortA129	4924	764
Frag.longA212	4927	765
Frag.shortA541	4930	767
Frag.shortA472	4930	767
Frag.longA356	4931	768
Frag.shortA95	4940	769
Frag.longA398	4941	770
Frag.longA306	4942	772
Frag.shortA121	4942	772
Frag.shortA159	4943	773
Frag.longA444	4944	774
Frag.shortA263	4946	775
Frag.shortA139	4950	776
Frag.longA491	4951	778
Frag.shortA256	4951	778
Frag.longA420	4955	780
Frag.longA486	4955	780
Frag.shortA69	4959	781
Frag.shortA254	4964	782
Frag.shortA245	4965	784
Frag.shortA18	4965	784
Frag.shortA510	4968	785
Frag.shortA388	4972	786
Frag.shortA356	4981	787
Frag.longA151	4986	788
Frag.shortA38	4995	789
Frag.longA375	4998	791
Frag.longA429	4998	791
Frag.longA331	5000	792
Frag.shortA412	5012	793
Frag.shortA536	5016	794
Frag.shortA428	5017	795
Frag.longA344	5018	796
Frag.longA505	5023	797
Frag.shortA406	5024	798
Frag.shortA224	5027	800
Frag.longA188	5027	800
Frag.longA468	5033	802
Frag.longA382	5033	802
Frag.shortA405	5044	803
Frag.longA147	5045	804
Frag.shortA126	5049	805
Frag.longA272	5053	806
Frag.shortA350	5054	807
Frag.shortA135	5056	808
Frag.longA211	5061	809
Frag.longA314	5064	810
Frag.longA513	5065	811
Frag.longA529	5067	813
Frag.longA142	5067	813
Frag.shortA343	5068	815
Frag.longA166	5068	815
Frag.shortA383	5070	816
Frag.longA400	5071	817
Frag.shortA125	5077	818
Frag.longA75	5086	819
Frag.longA109	5088	820
Frag.longA156	5105	821
Frag.longA80	5107	822
Frag.longA432	5112	823
Frag.longA299	5115	824
Frag.shortA157	5117	825
Frag.longA56	5119	826
Frag.shortA192	5122	827
Frag.shortA347	5123	831
Frag.longA301	5123	831
Frag.longA186	5123	831
Frag.shortA411	5123	831
Frag.longA135	5129	832
Frag.shortA172	5132	833
Frag.longA110	5146	834
Frag.shortA493	5152	837
Frag.shortA529	5152	837
Frag.shortA376	5152	837
Frag.longA352	5157	839
Frag.shortA200	5157	839
Frag.longA413	5172	840
Frag.shortA404	5174	841
Frag.shortA483	5177	842
Frag.longA14	5186	844
Frag.shortA494	5186	844
Frag.shortA91	5188	845
Frag.longA523	5193	846
Frag.longA343	5194	847
Frag.longA230	5198	848
Frag.shortA477	5199	849
Frag.shortA44	5202	850
Frag.shortA437	5205	852
Frag.shortA509	5205	852
Frag.longA414	5210	853
Frag.shortA83	5218	854
Frag.shortA29	5223	855
Frag.longA184	5225	856
Frag.shortA71	5230	857
Frag.shortA251	5233	858
Frag.longA266	5237	859
Frag.shortA440	5238	860
Frag.shortA298	5240	861
Frag.shortA78	5242	863
Frag.shortA3	5242	863
Frag.longA181	5247	865
Frag.longA54	5247	865
Frag.shortA295	5251	867
Frag.longA311	5251	867
Frag.shortA269	5254	868
Frag.longA496	5255	869
Frag.shortA132	5259	870
Frag.shortA499	5263	871
Frag.longA450	5265	872
Frag.longA51	5270	873
Frag.shortA316	5274	874
Frag.longA158	5297	875
Frag.longA384	5300	876
Frag.longA93	5303	877
Frag.shortA187	5304	878
Frag.shortA228	5311	879
Frag.shortA230	5312	880
Frag.longA132	5314	881
Frag.shortA16	5320	883
Frag.longA136	5320	883
Frag.shortA498	5329	885
Frag.shortA449	5329	885
Frag.longA209	5338	886
Frag.longA467	5340	887
Frag.shortA204	5346	888
Frag.shortA127	5353	889
Frag.shortA371	5354	891
Frag.longA280	5354	891
Frag.longA34	5358	892
Frag.longA336	5359	894
Frag.longA472	5359	894
Frag.longA218	5362	895
Frag.shortA215	5367	896
Frag.shortA476	5369	897
Frag.shortA190	5370	898
Frag.shortA14	5376	899
Frag.shortA170	5378	900
Frag.shortA55	5383	901
Frag.longA332	5385	903
Frag.longA363	5385	903
Frag.shortA433	5395	904
Frag.shortA315	5397	905
Frag.longA456	5398	906
Frag.longA239	5399	907
Frag.longA416	5407	908
Frag.shortA318	5408	909
Frag.longA25	5413	910
Frag.shortA220	5415	911
Frag.shortA57	5417	912
Frag.shortA42	5429	913
Frag.shortA488	5436	914
Frag.longA231	5441	915
Frag.shortA209	5449	916
Frag.shortA17	5453	917
Frag.longA240	5458	918
Frag.shortA337	5459	919
Frag.shortA52	5464	920
Frag.shortA27	5467	921
Frag.shortA341	5471	922
Frag.longA24	5475	924
Frag.shortA353	5475	924
Frag.longA157	5491	925
Frag.shortA533	5504	926
Frag.shortA313	5508	927
Frag.shortA289	5509	928
Frag.longA63	5512	929
Frag.shortA303	5514	930
Frag.shortA77	5515	931
Frag.shortA537	5516	933
Frag.shortA386	5516	933
Frag.longA282	5517	934
Frag.longA530	5520	936
Frag.shortA167	5520	936
Frag.shortA165	5523	937
Frag.longA507	5536	939
Frag.shortA143	5536	939
Frag.longA440	5539	940
Frag.shortA535	5542	942
Frag.shortA40	5542	942
Frag.shortA227	5548	943
Frag.shortA460	5554	944
Frag.longA148	5556	945
Frag.shortA288	5557	946
Frag.shortA420	5560	947
Frag.longA174	5561	948
Frag.shortA168	5562	949
Frag.shortA155	5564	951
Frag.shortA300	5564	951
Frag.longA83	5566	952
Frag.longA354	5581	954
Frag.longA411	5581	954
Frag.longA206	5584	956
Frag.shortA454	5584	956
Frag.longA522	5585	957
Frag.shortA101	5591	958
Frag.longA471	5594	959
Frag.longA484	5602	960
Frag.longA171	5609	961
Frag.shortA194	5618	962
Frag.longA534	5625	963
Frag.longA460	5636	964
Frag.longA402	5637	966
Frag.longA454	5637	966
Frag.shortA273	5646	967
Frag.shortA237	5650	968
Frag.shortA68	5653	969
Frag.shortA453	5656	970
Frag.shortA527	5661	971
Frag.shortA10	5667	972
Frag.shortA336	5671	973
Frag.longA509	5672	974
Frag.longA334	5673	975
Frag.shortA234	5680	976
Frag.longA403	5681	977
Frag.shortA216	5693	978
Frag.shortA123	5694	979
Frag.longA248	5702	981
Frag.shortA246	5702	981
Frag.shortA212	5704	982
Frag.longA372	5714	983
Frag.shortA330	5715	984
Frag.longA23	5736	985
Frag.shortA4	5739	986
Frag.longA506	5741	987
Frag.shortA240	5742	988
Frag.shortA331	5751	989
Frag.shortA276	5770	990
Frag.longA37	5784	991
Frag.shortA80	5787	992
Frag.longA172	5788	993
Frag.shortA249	5792	994
Frag.longA497	5795	995
Frag.shortA176	5800	996
Frag.longA503	5817	997
Frag.shortA248	5822	998
Frag.longA351	5826	999
Frag.shortA363	5827	1001
Frag.shortA103	5827	1001
Frag.shortA395	5832	1003
Frag.shortA462	5832	1003
Frag.shortA439	5835	1004
Frag.shortA182	5837	1006
Frag.longA508	5837	1006
Frag.longA359	5843	1007
Frag.shortA338	5845	1008
Frag.longA150	5847	1009
Frag.shortA164	5848	1010
Frag.shortA471	5857	1011
Frag.shortA410	5860	1012
Frag.longA256	5863	1013
Frag.longA204	5890	1014
Frag.shortA268	5898	1015
Frag.longA139	5928	1016
Frag.shortA5	5939	1017
Frag.shortA163	5954	1018
Frag.longA121	5967	1019
Frag.shortA277	5969	1020
Frag.shortA502	5980	1021
Frag.longA99	5982	1022
Frag.shortA455	5987	1023
Frag.longA510	5994	1025
Frag.longA252	5994	1025
Frag.longA271	5999	1026
Frag.shortA321	6015	1027
Frag.shortA495	6018	1028
Frag.longA527	6023	1029
Frag.shortA375	6035	1030
Frag.shortA73	6037	1031
Frag.shortA280	6038	1032
Frag.shortA324	6042	1033
Frag.shortA359	6044	1034
Frag.shortA225	6050	1035
Frag.longA170	6052	1036
Frag.longA273	6066	1037
Frag.longA355	6067	1038
Frag.longA6	6068	1039
Frag.longA269	6071	1041
Frag.longA267	6071	1041
Frag.longA180	6096	1042
Frag.shortA9	6104	1043
Frag.longA159	6107	1044
Frag.longA264	6111	1045
Frag.shortA402	6112	1046
Frag.shortA260	6121	1047
Frag.shortA50	6129	1048
Frag.longA213	6144	1049
Frag.longA60	6165	1050
Frag.longA476	6166	1051
Frag.shortA362	6174	1052
Frag.shortA456	6202	1053
Frag.longA300	6206	1054
Frag.shortA205	6233	1055
Frag.longA457	6235	1056
Frag.shortA480	6272	1057
Frag.shortA447	6274	1059
Frag.longA192	6274	1059
Frag.shortA271	6275	1060
Frag.shortA24	6282	1061
Frag.shortA448	6309	1062
Frag.shortA530	6335	1063
Frag.shortA520	6339	1064
Frag.shortA218	6344	1065
Frag.shortA382	6403	1066
Frag.shortA51	6435	1067
Frag.longA340	6456	1068
Frag.longA33	6509	1069
Frag.shortA45	6510	1070
Frag.longA499	6561	1071
Frag.longA43	6564	1072
Frag.shortA422	6601	1073
Frag.longA376	6691	1074
Frag.longA330	6696	1076
Frag.shortA93	6696	1076
Frag.longA520	6721	1077
Frag.shortA180	6730	1078
Frag.shortA514	6768	1079
Frag.shortA507	6817	1080
Frag.shortA63	6835	1081
Frag.longA514	6956	1082
