# Supplementary material for: Cell-free DNA Fragmentomics Assay to Discriminate the Malignancy of Breast Nodules and Evaluate Treatment Response
Source: Genomics Proteomics Bioinformatics. 2025 Apr 4;23(2):qzaf028. doi: 10.1093/gpbjnl/qzaf028 (PMC12321295; doi:10.1093/gpbjnl/qzaf028)
Supplement: qzaf028_Supplementary_Data [file qzaf028_supplementary_data.zip › Table S5.xlsx]

## Sheet: Table S5
Table S5 FSD features ranked by their importance
Feature_name	Rank sum of relative importance in base learners	Rank in cfFrag model
FragArm.chr4.4q.frag.170.174	40	1
FragArm.chr18.18p.frag.205.209	132	2
FragArm.chr10.10p.frag.170.174	133	3
FragArm.chr20.20p.frag.175.179	140	4
FragArm.chr19.19q.frag.170.174	151	5
FragArm.chr19.19p.frag.205.209	153	6
FragArm.chr5.5p.frag.170.174	155	7
FragArm.chr16.16q.frag.170.174	169	8
FragArm.chr12.12q.frag.170.174	178	9
FragArm.chr19.19q.frag.175.179	214	10
FragArm.chr19.19q.frag.210.214	251	11
FragArm.chr18.18p.frag.210.214	278	12
FragArm.chr17.17p.frag.215.219	296	13
FragArm.chr19.19p.frag.215.219	299	14
FragArm.chr6.6q.frag.170.174	312	15
FragArm.chr3.3q.frag.170.174	317	16
FragArm.chr18.18p.frag.195.199	325	17
FragArm.chr18.18p.frag.175.179	339	18
FragArm.chr2.2p.frag.170.174	345	19
FragArm.chr16.16q.frag.215.219	392	20
FragArm.chr9.9p.frag.215.219	407	21
FragArm.chr20.20q.frag.215.219	411	22
FragArm.chr19.19q.frag.205.209	426	23
FragArm.chr17.17q.frag.170.174	449	24
FragArm.chr21.21q.frag.215.219	471	25
FragArm.chr8.8p.frag.210.214	569	26
FragArm.chr12.12p.frag.215.219	580	27
FragArm.chr10.10q.frag.170.174	587	28
FragArm.chr1.1q.frag.170.174	588	29
FragArm.chr18.18p.frag.200.204	642	30
FragArm.chr7.7q.frag.170.174	652	31
FragArm.chr20.20q.frag.170.174	712	32
FragArm.chr9.9q.frag.170.174	814	33
FragArm.chr15.15q.frag.175.179	862	34
FragArm.chr4.4q.frag.110.114	938	35
FragArm.chr5.5q.frag.170.174	988	36
FragArm.chr20.20p.frag.205.209	1019	37
FragArm.chr4.4p.frag.170.174	1031	38
FragArm.chr19.19p.frag.210.214	1062	39
FragArm.chr5.5q.frag.110.114	1073	40
FragArm.chr19.19q.frag.160.164	1085	41
FragArm.chr9.9p.frag.170.174	1095	42
FragArm.chr17.17p.frag.200.204	1108	43
FragArm.chr19.19p.frag.175.179	1142	44
FragArm.chr19.19p.frag.200.204	1146	45
FragArm.chr15.15q.frag.170.174	1156	47
FragArm.chr10.10p.frag.210.214	1156	47
FragArm.chr12.12q.frag.175.179	1163	48
FragArm.chr11.11p.frag.170.174	1176	49
FragArm.chr12.12p.frag.175.179	1180	50
FragArm.chr2.2q.frag.170.174	1182	51
FragArm.chr11.11p.frag.175.179	1192	52
FragArm.chr16.16q.frag.175.179	1204	53
FragArm.chr17.17p.frag.175.179	1207	54
FragArm.chr20.20p.frag.165.169	1211	55
FragArm.chr1.1p.frag.170.174	1221	56
FragArm.chr18.18p.frag.180.184	1238	58
FragArm.chr7.7q.frag.175.179	1238	58
FragArm.chr18.18q.frag.170.174	1239	59
FragArm.chr8.8q.frag.170.174	1242	60
FragArm.chr17.17p.frag.210.214	1247	61
FragArm.chr19.19q.frag.215.219	1263	62
FragArm.chr3.3q.frag.135.139	1289	63
FragArm.chr21.21q.frag.205.209	1318	64
FragArm.chr17.17p.frag.195.199	1334	65
FragArm.chr19.19q.frag.165.169	1335	66
FragArm.chr5.5p.frag.175.179	1354	67
FragArm.chr5.5p.frag.215.219	1368	68
FragArm.chr22.22q.frag.175.179	1412	69
FragArm.chr19.19p.frag.170.174	1425	70
FragArm.chr6.6p.frag.170.174	1446	71
FragArm.chr14.14q.frag.170.174	1461	72
FragArm.chr22.22q.frag.215.219	1473	73
FragArm.chr18.18p.frag.190.194	1507	74
FragArm.chr1.1p.frag.165.169	1514	75
FragArm.chr18.18p.frag.215.219	1534	76
FragArm.chr2.2q.frag.100.104	1543	77
FragArm.chr17.17q.frag.175.179	1554	78
FragArm.chr17.17p.frag.170.174	1562	79
FragArm.chr1.1p.frag.110.114	1574	80
FragArm.chr19.19p.frag.180.184	1575	81
FragArm.chr5.5p.frag.150.154	1584	82
FragArm.chr20.20q.frag.210.214	1593	83
FragArm.chr20.20p.frag.170.174	1614	84
FragArm.chr7.7q.frag.135.139	1618	85
FragArm.chr20.20q.frag.175.179	1669	86
FragArm.chr9.9p.frag.175.179	1670	87
FragArm.chr19.19q.frag.195.199	1675	88
FragArm.chr21.21q.frag.175.179	1701	89
FragArm.chr17.17p.frag.205.209	1725	90
FragArm.chr1.1p.frag.145.149	1726	91
FragArm.chr14.14q.frag.125.129	1733	92
FragArm.chr3.3p.frag.170.174	1734	93
FragArm.chr7.7q.frag.145.149	1735	94
FragArm.chr9.9q.frag.215.219	1738	95
FragArm.chr14.14q.frag.140.144	1759	96
FragArm.chr5.5p.frag.205.209	1766	97
FragArm.chr10.10p.frag.215.219	1772	98
FragArm.chr1.1q.frag.145.149	1797	99
FragArm.chr8.8q.frag.140.144	1815	100
FragArm.chr22.22q.frag.155.159	1823	101
FragArm.chr17.17p.frag.180.184	1831	102
FragArm.chr12.12p.frag.205.209	1836	103
FragArm.chr10.10p.frag.145.149	1858	104
FragArm.chr5.5p.frag.165.169	1861	105
FragArm.chr7.7p.frag.170.174	1863	106
FragArm.chr5.5q.frag.115.119	1870	107
FragArm.chr19.19p.frag.165.169	1887	108
FragArm.chr20.20p.frag.200.204	1891	109
FragArm.chr6.6p.frag.175.179	1894	110
FragArm.chr19.19q.frag.155.159	1910	111
FragArm.chr8.8p.frag.215.219	1912	112
FragArm.chr2.2q.frag.115.119	1920	113
FragArm.chr19.19p.frag.195.199	1939	114
FragArm.chr4.4p.frag.215.219	1959	115
FragArm.chr20.20p.frag.215.219	1972	116
FragArm.chr8.8p.frag.170.174	1989	117
FragArm.chr3.3q.frag.110.114	1994	118
FragArm.chr20.20p.frag.185.189	2014	119
FragArm.chr18.18p.frag.150.154	2019	120
FragArm.chr10.10q.frag.175.179	2023	121
FragArm.chr18.18p.frag.170.174	2024	122
FragArm.chr6.6p.frag.140.144	2033	123
FragArm.chr19.19q.frag.180.184	2041	124
FragArm.chr12.12p.frag.170.174	2054	125
FragArm.chr5.5p.frag.210.214	2079	126
FragArm.chr8.8p.frag.175.179	2085	127
FragArm.chr4.4p.frag.175.179	2100	128
FragArm.chr11.11p.frag.215.219	2109	129
FragArm.chr1.1p.frag.175.179	2117	130
FragArm.chr1.1p.frag.115.119	2161	131
FragArm.chr8.8q.frag.130.134	2177	132
FragArm.chr11.11q.frag.170.174	2194	133
FragArm.chr20.20q.frag.145.149	2220	134
FragArm.chr20.20q.frag.160.164	2221	135
FragArm.chr3.3q.frag.145.149	2234	136
FragArm.chr19.19q.frag.185.189	2245	137
FragArm.chr20.20p.frag.195.199	2255	138
FragArm.chr2.2q.frag.105.109	2263	140
FragArm.chr20.20p.frag.160.164	2263	140
FragArm.chr22.22q.frag.170.174	2265	141
FragArm.chr3.3q.frag.215.219	2274	142
FragArm.chr20.20p.frag.210.214	2299	143
FragArm.chr1.1q.frag.135.139	2301	144
FragArm.chr16.16q.frag.165.169	2305	145
FragArm.chr21.21q.frag.210.214	2369	146
FragArm.chr10.10p.frag.200.204	2370	147
FragArm.chr1.1p.frag.160.164	2378	148
FragArm.chr16.16q.frag.205.209	2396	149
FragArm.chr6.6q.frag.140.144	2401	150
FragArm.chr8.8q.frag.110.114	2408	152
FragArm.chr2.2q.frag.120.124	2408	152
FragArm.chr18.18p.frag.160.164	2431	153
FragArm.chr4.4q.frag.105.109	2444	154
FragArm.chr3.3q.frag.175.179	2446	155
FragArm.chr2.2p.frag.150.154	2447	156
FragArm.chr6.6q.frag.110.114	2464	157
FragArm.chr22.22q.frag.210.214	2489	158
FragArm.chr17.17p.frag.185.189	2496	159
FragArm.chr19.19p.frag.145.149	2506	160
FragArm.chr5.5q.frag.125.129	2512	161
FragArm.chr19.19p.frag.150.154	2514	162
FragArm.chr12.12p.frag.185.189	2525	163
FragArm.chr10.10q.frag.160.164	2547	164
FragArm.chr12.12p.frag.210.214	2564	165
FragArm.chr13.13q.frag.175.179	2579	166
FragArm.chr17.17q.frag.215.219	2587	167
FragArm.chr2.2q.frag.125.129	2588	168
FragArm.chr9.9p.frag.155.159	2596	169
FragArm.chr11.11p.frag.180.184	2613	170
FragArm.chr19.19p.frag.160.164	2619	171
FragArm.chr10.10q.frag.145.149	2627	172
FragArm.chr17.17p.frag.155.159	2635	174
FragArm.chr12.12q.frag.150.154	2635	174
FragArm.chr22.22q.frag.200.204	2642	175
FragArm.chr8.8q.frag.175.179	2649	176
FragArm.chr3.3q.frag.205.209	2656	177
FragArm.chr13.13q.frag.110.114	2662	178
FragArm.chr9.9q.frag.175.179	2664	179
FragArm.chr9.9q.frag.165.169	2674	180
FragArm.chr6.6q.frag.215.219	2678	181
FragArm.chr22.22q.frag.195.199	2683	182
FragArm.chr4.4q.frag.100.104	2692	183
FragArm.chr6.6p.frag.150.154	2695	184
FragArm.chr6.6p.frag.215.219	2723	185
FragArm.chr6.6q.frag.135.139	2733	186
FragArm.chr2.2p.frag.215.219	2739	187
FragArm.chr7.7q.frag.140.144	2768	188
FragArm.chr10.10p.frag.175.179	2778	189
FragArm.chr1.1q.frag.130.134	2781	190
FragArm.chr1.1p.frag.140.144	2785	191
FragArm.chr4.4q.frag.115.119	2789	192
FragArm.chr16.16q.frag.125.129	2790	193
FragArm.chr6.6q.frag.125.129	2792	194
FragArm.chr5.5q.frag.145.149	2799	195
FragArm.chr4.4q.frag.175.179	2809	196
FragArm.chr9.9q.frag.150.154	2814	197
FragArm.chr5.5q.frag.120.124	2815	198
FragArm.chr22.22q.frag.180.184	2817	200
FragArm.chr14.14q.frag.120.124	2817	200
FragArm.chr19.19q.frag.150.154	2861	201
FragArm.chr14.14q.frag.145.149	2870	203
FragArm.chr4.4q.frag.155.159	2870	203
FragArm.chr7.7q.frag.120.124	2927	204
FragArm.chr17.17q.frag.160.164	2928	205
FragArm.chr3.3q.frag.140.144	2930	207
FragArm.chr3.3p.frag.215.219	2930	207
FragArm.chr6.6p.frag.145.149	2942	209
FragArm.chr3.3q.frag.115.119	2942	209
FragArm.chr18.18p.frag.185.189	2948	210
FragArm.chr4.4q.frag.145.149	2951	211
FragArm.chr17.17q.frag.200.204	2956	212
FragArm.chr12.12q.frag.145.149	2958	213
FragArm.chr22.22q.frag.205.209	2965	214
FragArm.chr1.1p.frag.105.109	2966	215
FragArm.chr21.21q.frag.170.174	2973	216
FragArm.chr19.19p.frag.115.119	2980	217
FragArm.chr3.3p.frag.175.179	2989	218
FragArm.chr16.16p.frag.160.164	2992	219
FragArm.chr13.13q.frag.120.124	2993	220
FragArm.chr18.18q.frag.160.164	3000	221
FragArm.chr3.3q.frag.125.129	3003	222
FragArm.chr1.1q.frag.110.114	3007	223
FragArm.chr13.13q.frag.170.174	3011	224
FragArm.chr5.5q.frag.160.164	3021	225
FragArm.chr8.8q.frag.125.129	3024	227
FragArm.chr9.9p.frag.205.209	3024	227
FragArm.chr8.8q.frag.145.149	3027	228
FragArm.chr9.9p.frag.165.169	3032	229
FragArm.chr20.20p.frag.155.159	3036	230
FragArm.chr3.3q.frag.100.104	3050	231
FragArm.chr3.3p.frag.120.124	3063	232
FragArm.chr19.19p.frag.190.194	3066	233
FragArm.chr8.8q.frag.105.109	3071	234
FragArm.chr22.22q.frag.130.134	3075	235
FragArm.chr7.7q.frag.215.219	3078	236
FragArm.chr6.6p.frag.205.209	3095	237
FragArm.chr1.1q.frag.175.179	3107	238
FragArm.chr2.2p.frag.140.144	3126	239
FragArm.chr20.20q.frag.180.184	3131	240
FragArm.chr12.12q.frag.125.129	3137	241
FragArm.chr3.3p.frag.145.149	3141	242
FragArm.chr10.10p.frag.155.159	3142	243
FragArm.chr19.19q.frag.190.194	3149	244
FragArm.chr2.2p.frag.135.139	3162	245
FragArm.chr12.12q.frag.120.124	3165	246
FragArm.chr1.1p.frag.195.199	3173	247
FragArm.chr16.16p.frag.170.174	3178	248
FragArm.chr7.7p.frag.175.179	3179	249
FragArm.chr2.2p.frag.145.149	3186	250
FragArm.chr11.11p.frag.140.144	3196	251
FragArm.chr5.5q.frag.175.179	3211	252
FragArm.chr17.17q.frag.125.129	3226	253
FragArm.chr1.1p.frag.190.194	3227	255
FragArm.chr12.12p.frag.165.169	3227	255
FragArm.chr2.2q.frag.130.134	3238	256
FragArm.chr10.10p.frag.185.189	3240	258
FragArm.chr1.1q.frag.125.129	3240	258
FragArm.chr11.11q.frag.160.164	3242	259
FragArm.chr6.6q.frag.120.124	3247	261
FragArm.chr11.11p.frag.210.214	3247	261
FragArm.chr17.17p.frag.130.134	3248	262
FragArm.chr2.2q.frag.110.114	3253	263
FragArm.chr19.19p.frag.140.144	3265	264
FragArm.chr20.20q.frag.135.139	3269	266
FragArm.chr7.7q.frag.110.114	3269	266
FragArm.chr7.7q.frag.210.214	3278	267
FragArm.chr3.3p.frag.110.114	3281	268
FragArm.chr5.5q.frag.100.104	3292	270
FragArm.chr13.13q.frag.150.154	3292	270
FragArm.chr18.18q.frag.125.129	3294	271
FragArm.chr10.10q.frag.120.124	3297	272
FragArm.chr7.7p.frag.205.209	3311	273
FragArm.chr9.9p.frag.160.164	3313	274
FragArm.chr18.18q.frag.150.154	3322	275
FragArm.chr20.20q.frag.205.209	3324	276
FragArm.chr15.15q.frag.215.219	3329	277
FragArm.chr12.12q.frag.110.114	3330	278
FragArm.chr8.8q.frag.210.214	3344	279
FragArm.chr8.8q.frag.215.219	3348	280
FragArm.chr12.12q.frag.160.164	3356	281
FragArm.chr18.18q.frag.135.139	3367	282
FragArm.chr5.5p.frag.125.129	3368	283
FragArm.chr10.10q.frag.105.109	3381	284
FragArm.chr8.8q.frag.135.139	3385	285
FragArm.chr19.19q.frag.140.144	3395	286
FragArm.chr2.2q.frag.175.179	3401	287
FragArm.chr10.10p.frag.195.199	3414	288
FragArm.chr18.18q.frag.195.199	3415	289
FragArm.chr22.22q.frag.165.169	3416	290
FragArm.chr2.2q.frag.215.219	3418	291
FragArm.chr14.14q.frag.215.219	3425	292
FragArm.chr11.11q.frag.175.179	3434	293
FragArm.chr1.1p.frag.100.104	3435	294
FragArm.chr21.21q.frag.180.184	3436	295
FragArm.chr2.2q.frag.145.149	3437	296
FragArm.chr8.8q.frag.120.124	3440	297
FragArm.chr13.13q.frag.215.219	3442	298
FragArm.chr6.6q.frag.130.134	3450	299
FragArm.chr6.6q.frag.115.119	3454	300
FragArm.chr18.18p.frag.155.159	3475	302
FragArm.chr1.1p.frag.125.129	3475	302
FragArm.chr4.4q.frag.120.124	3480	303
FragArm.chr13.13q.frag.145.149	3487	304
FragArm.chr18.18q.frag.210.214	3489	305
FragArm.chr13.13q.frag.125.129	3499	306
FragArm.chr4.4p.frag.160.164	3504	307
FragArm.chr6.6q.frag.175.179	3507	308
FragArm.chr18.18p.frag.130.134	3508	309
FragArm.chr8.8p.frag.135.139	3509	310
FragArm.chr20.20q.frag.165.169	3513	312
FragArm.chr11.11p.frag.205.209	3513	312
FragArm.chr15.15q.frag.145.149	3519	313
FragArm.chr9.9p.frag.195.199	3529	314
FragArm.chr7.7p.frag.215.219	3531	315
FragArm.chr10.10p.frag.180.184	3543	316
FragArm.chr4.4p.frag.200.204	3544	317
FragArm.chr9.9p.frag.210.214	3555	318
FragArm.chr20.20p.frag.140.144	3569	319
FragArm.chr15.15q.frag.135.139	3586	320
FragArm.chr17.17q.frag.165.169	3597	321
FragArm.chr1.1q.frag.215.219	3605	322
FragArm.chr12.12p.frag.130.134	3611	323
FragArm.chr3.3p.frag.125.129	3614	324
FragArm.chr16.16q.frag.135.139	3616	325
FragArm.chr9.9p.frag.125.129	3618	326
FragArm.chr17.17q.frag.135.139	3624	327
FragArm.chr22.22q.frag.110.114	3627	328
FragArm.chr5.5q.frag.135.139	3634	329
FragArm.chr1.1q.frag.120.124	3646	330
FragArm.chr10.10q.frag.140.144	3657	331
FragArm.chr11.11p.frag.160.164	3659	332
FragArm.chr2.2p.frag.175.179	3662	334
FragArm.chr7.7q.frag.130.134	3662	334
FragArm.chr18.18q.frag.175.179	3671	335
FragArm.chr4.4q.frag.215.219	3672	336
FragArm.chr4.4q.frag.140.144	3673	337
FragArm.chr5.5p.frag.180.184	3687	338
FragArm.chr16.16p.frag.175.179	3690	339
FragArm.chr8.8p.frag.125.129	3700	340
FragArm.chr5.5q.frag.105.109	3712	341
FragArm.chr9.9q.frag.140.144	3713	342
FragArm.chr6.6q.frag.210.214	3717	343
FragArm.chr20.20p.frag.180.184	3722	344
FragArm.chr1.1p.frag.185.189	3730	346
FragArm.chr15.15q.frag.155.159	3730	346
FragArm.chr1.1q.frag.150.154	3738	347
FragArm.chr19.19p.frag.100.104	3750	348
FragArm.chr1.1q.frag.210.214	3752	349
FragArm.chr12.12p.frag.195.199	3753	351
FragArm.chr12.12q.frag.215.219	3753	351
FragArm.chr11.11q.frag.140.144	3764	352
FragArm.chr12.12q.frag.140.144	3767	353
FragArm.chr3.3q.frag.105.109	3774	354
FragArm.chr19.19q.frag.200.204	3784	355
FragArm.chr7.7p.frag.120.124	3786	356
FragArm.chr11.11q.frag.215.219	3788	357
FragArm.chr21.21q.frag.145.149	3810	358
FragArm.chr20.20p.frag.130.134	3812	359
FragArm.chr4.4q.frag.125.129	3825	360
FragArm.chr11.11q.frag.100.104	3827	361
FragArm.chr10.10q.frag.110.114	3829	362
FragArm.chr11.11p.frag.145.149	3844	363
FragArm.chr1.1p.frag.135.139	3853	364
FragArm.chr20.20p.frag.135.139	3854	366
FragArm.chr19.19p.frag.105.109	3854	366
FragArm.chr8.8p.frag.145.149	3863	367
FragArm.chr20.20q.frag.125.129	3869	368
FragArm.chr19.19q.frag.130.134	3896	369
FragArm.chr14.14q.frag.130.134	3904	370
FragArm.chr19.19p.frag.155.159	3916	371
FragArm.chr5.5p.frag.120.124	3917	372
FragArm.chr6.6p.frag.165.169	3920	373
FragArm.chr11.11q.frag.145.149	3924	374
FragArm.chr9.9q.frag.145.149	3926	375
FragArm.chr22.22q.frag.135.139	3930	376
FragArm.chr14.14q.frag.110.114	3931	377
FragArm.chr5.5p.frag.100.104	3935	378
FragArm.chr3.3p.frag.160.164	3941	379
FragArm.chr14.14q.frag.205.209	3952	380
FragArm.chr4.4q.frag.205.209	3953	381
FragArm.chr19.19p.frag.120.124	3956	382
FragArm.chr2.2p.frag.120.124	3958	383
FragArm.chr5.5q.frag.130.134	3962	384
FragArm.chr14.14q.frag.165.169	3968	385
FragArm.chr2.2p.frag.110.114	3981	386
FragArm.chr1.1q.frag.155.159	3982	387
FragArm.chr15.15q.frag.205.209	3986	388
FragArm.chr10.10q.frag.215.219	3990	389
FragArm.chr8.8q.frag.165.169	3991	390
FragArm.chr1.1q.frag.205.209	3993	391
FragArm.chr20.20q.frag.130.134	4011	392
FragArm.chr22.22q.frag.185.189	4012	393
FragArm.chr20.20p.frag.190.194	4025	394
FragArm.chr20.20q.frag.185.189	4028	395
FragArm.chr15.15q.frag.185.189	4043	396
FragArm.chr7.7q.frag.100.104	4045	397
FragArm.chr12.12q.frag.100.104	4054	399
FragArm.chr19.19p.frag.125.129	4054	399
FragArm.chr10.10p.frag.165.169	4057	400
FragArm.chr14.14q.frag.175.179	4060	402
FragArm.chr7.7p.frag.210.214	4060	402
FragArm.chr13.13q.frag.140.144	4072	403
FragArm.chr1.1q.frag.140.144	4080	404
FragArm.chr19.19p.frag.130.134	4087	405
FragArm.chr11.11q.frag.115.119	4089	406
FragArm.chr3.3q.frag.130.134	4101	407
FragArm.chr20.20q.frag.105.109	4102	408
FragArm.chr12.12q.frag.130.134	4104	409
FragArm.chr6.6p.frag.180.184	4105	410
FragArm.chr4.4p.frag.185.189	4111	411
FragArm.chr4.4p.frag.210.214	4114	412
FragArm.chr18.18p.frag.145.149	4116	413
FragArm.chr1.1p.frag.130.134	4117	414
FragArm.chr17.17q.frag.140.144	4118	415
FragArm.chr4.4q.frag.210.214	4120	417
FragArm.chr8.8p.frag.140.144	4120	417
FragArm.chr13.13q.frag.205.209	4121	418
FragArm.chr10.10p.frag.135.139	4123	419
FragArm.chr12.12q.frag.135.139	4128	420
FragArm.chr6.6q.frag.100.104	4133	421
FragArm.chr9.9q.frag.180.184	4148	422
FragArm.chr12.12q.frag.105.109	4178	423
FragArm.chr16.16q.frag.210.214	4184	424
FragArm.chr16.16p.frag.120.124	4185	425
FragArm.chr6.6p.frag.200.204	4189	426
FragArm.chr10.10p.frag.190.194	4194	427
FragArm.chr8.8p.frag.120.124	4202	428
FragArm.chr15.15q.frag.120.124	4203	429
FragArm.chr3.3p.frag.135.139	4209	430
FragArm.chr1.1q.frag.115.119	4211	431
FragArm.chr13.13q.frag.115.119	4212	432
FragArm.chr12.12p.frag.180.184	4220	433
FragArm.chr19.19p.frag.185.189	4227	434
FragArm.chr13.13q.frag.160.164	4229	435
FragArm.chr10.10q.frag.115.119	4230	436
FragArm.chr13.13q.frag.130.134	4236	437
FragArm.chr21.21q.frag.200.204	4244	438
FragArm.chr17.17q.frag.130.134	4247	439
FragArm.chr12.12q.frag.195.199	4252	440
FragArm.chr10.10p.frag.205.209	4257	441
FragArm.chr17.17q.frag.145.149	4260	443
FragArm.chr9.9q.frag.160.164	4260	443
FragArm.chr6.6q.frag.105.109	4262	446
FragArm.chr3.3p.frag.140.144	4262	446
FragArm.chr5.5q.frag.215.219	4262	446
FragArm.chr8.8q.frag.150.154	4264	447
FragArm.chr4.4q.frag.130.134	4266	448
FragArm.chr6.6q.frag.145.149	4282	449
FragArm.chr19.19p.frag.110.114	4289	450
FragArm.chr7.7p.frag.155.159	4290	452
FragArm.chr14.14q.frag.100.104	4290	452
FragArm.chr3.3p.frag.105.109	4291	453
FragArm.chr5.5p.frag.140.144	4297	454
FragArm.chr17.17p.frag.190.194	4298	455
FragArm.chr8.8q.frag.115.119	4309	456
FragArm.chr11.11p.frag.150.154	4311	457
FragArm.chr21.21q.frag.165.169	4321	458
FragArm.chr18.18q.frag.110.114	4322	459
FragArm.chr4.4p.frag.195.199	4325	460
FragArm.chr9.9q.frag.120.124	4327	461
FragArm.chr21.21q.frag.135.139	4328	462
FragArm.chr9.9q.frag.210.214	4331	463
FragArm.chr10.10q.frag.135.139	4333	464
FragArm.chr6.6p.frag.125.129	4337	465
FragArm.chr16.16q.frag.185.189	4346	467
FragArm.chr11.11p.frag.125.129	4346	467
FragArm.chr7.7q.frag.125.129	4349	468
FragArm.chr19.19q.frag.100.104	4355	469
FragArm.chr17.17p.frag.165.169	4356	470
FragArm.chr10.10q.frag.130.134	4359	471
FragArm.chr19.19p.frag.135.139	4369	472
FragArm.chr5.5p.frag.160.164	4370	473
FragArm.chr15.15q.frag.110.114	4371	474
FragArm.chr18.18p.frag.135.139	4378	475
FragArm.chr14.14q.frag.160.164	4380	476
FragArm.chr7.7q.frag.105.109	4381	477
FragArm.chr3.3q.frag.120.124	4385	478
FragArm.chr16.16p.frag.115.119	4394	479
FragArm.chr12.12p.frag.125.129	4405	480
FragArm.chr12.12p.frag.200.204	4412	481
FragArm.chr18.18p.frag.165.169	4416	482
FragArm.chr1.1p.frag.205.209	4421	483
FragArm.chr1.1q.frag.105.109	4425	484
FragArm.chr18.18q.frag.145.149	4431	485
FragArm.chr9.9p.frag.110.114	4434	486
FragArm.chr1.1p.frag.210.214	4437	487
FragArm.chr8.8q.frag.160.164	4442	488
FragArm.chr18.18q.frag.120.124	4443	489
FragArm.chr8.8q.frag.100.104	4447	490
FragArm.chr11.11p.frag.135.139	4450	491
FragArm.chr6.6p.frag.135.139	4453	492
FragArm.chr8.8p.frag.130.134	4456	494
FragArm.chr17.17q.frag.105.109	4456	494
FragArm.chr15.15q.frag.160.164	4460	495
FragArm.chr15.15q.frag.150.154	4463	496
FragArm.chr11.11q.frag.205.209	4466	497
FragArm.chr11.11q.frag.130.134	4468	498
FragArm.chr3.3p.frag.150.154	4482	499
FragArm.chr12.12q.frag.205.209	4490	500
FragArm.chr15.15q.frag.165.169	4494	501
FragArm.chr1.1q.frag.100.104	4498	502
FragArm.chr15.15q.frag.140.144	4502	504
FragArm.chr17.17p.frag.160.164	4502	504
FragArm.chr5.5p.frag.155.159	4503	505
FragArm.chr2.2q.frag.165.169	4504	506
FragArm.chr17.17p.frag.140.144	4505	507
FragArm.chr21.21q.frag.155.159	4519	508
FragArm.chr2.2q.frag.205.209	4520	509
FragArm.chr17.17q.frag.100.104	4536	510
FragArm.chr12.12p.frag.120.124	4539	511
FragArm.chr18.18q.frag.200.204	4541	512
FragArm.chr2.2q.frag.150.154	4542	513
FragArm.chr22.22q.frag.160.164	4544	514
FragArm.chr21.21q.frag.160.164	4547	515
FragArm.chr11.11q.frag.125.129	4552	516
FragArm.chr17.17p.frag.135.139	4555	517
FragArm.chr3.3q.frag.160.164	4560	518
FragArm.chr7.7p.frag.135.139	4562	519
FragArm.chr20.20q.frag.120.124	4575	520
FragArm.chr20.20q.frag.150.154	4577	521
FragArm.chr16.16q.frag.180.184	4582	522
FragArm.chr14.14q.frag.135.139	4596	523
FragArm.chr18.18q.frag.215.219	4599	524
FragArm.chr2.2p.frag.100.104	4602	525
FragArm.chr11.11q.frag.135.139	4610	527
FragArm.chr11.11p.frag.120.124	4610	527
FragArm.chr8.8p.frag.195.199	4614	528
FragArm.chr5.5p.frag.135.139	4615	529
FragArm.chr2.2p.frag.125.129	4619	530
FragArm.chr11.11p.frag.195.199	4621	531
FragArm.chr15.15q.frag.195.199	4629	533
FragArm.chr21.21q.frag.185.189	4629	533
FragArm.chr21.21q.frag.115.119	4632	534
FragArm.chr18.18p.frag.105.109	4639	535
FragArm.chr11.11p.frag.100.104	4643	536
FragArm.chr15.15q.frag.125.129	4646	537
FragArm.chr17.17q.frag.210.214	4655	538
FragArm.chr3.3p.frag.115.119	4656	540
FragArm.chr19.19q.frag.110.114	4656	540
FragArm.chr6.6p.frag.115.119	4661	541
FragArm.chr10.10p.frag.115.119	4666	542
FragArm.chr1.1p.frag.120.124	4670	543
FragArm.chr4.4q.frag.135.139	4671	544
FragArm.chr15.15q.frag.200.204	4682	545
FragArm.chr16.16q.frag.150.154	4695	546
FragArm.chr1.1p.frag.150.154	4700	547
FragArm.chr5.5q.frag.210.214	4701	548
FragArm.chr9.9q.frag.125.129	4706	549
FragArm.chr13.13q.frag.135.139	4708	550
FragArm.chr16.16q.frag.105.109	4709	551
FragArm.chr2.2q.frag.135.139	4717	552
FragArm.chr19.19q.frag.135.139	4722	553
FragArm.chr1.1p.frag.200.204	4725	555
FragArm.chr7.7q.frag.150.154	4725	555
FragArm.chr6.6q.frag.150.154	4746	556
FragArm.chr8.8p.frag.165.169	4748	557
FragArm.chr4.4q.frag.165.169	4763	558
FragArm.chr9.9q.frag.135.139	4764	559
FragArm.chr12.12p.frag.145.149	4765	560
FragArm.chr13.13q.frag.100.104	4770	562
FragArm.chr11.11p.frag.130.134	4770	562
FragArm.chr13.13q.frag.180.184	4771	563
FragArm.chr5.5q.frag.205.209	4776	564
FragArm.chr11.11p.frag.105.109	4794	565
FragArm.chr12.12p.frag.160.164	4795	566
FragArm.chr15.15q.frag.210.214	4796	567
FragArm.chr11.11q.frag.120.124	4799	568
FragArm.chr4.4q.frag.180.184	4805	569
FragArm.chr2.2q.frag.140.144	4810	570
FragArm.chr2.2q.frag.195.199	4812	571
FragArm.chr12.12p.frag.190.194	4813	572
FragArm.chr1.1q.frag.165.169	4819	573
FragArm.chr18.18q.frag.165.169	4831	574
FragArm.chr16.16p.frag.130.134	4834	577
FragArm.chr3.3p.frag.205.209	4834	577
FragArm.chr2.2p.frag.205.209	4834	577
FragArm.chr21.21q.frag.195.199	4837	578
FragArm.chr14.14q.frag.105.109	4840	579
FragArm.chr17.17p.frag.125.129	4849	580
FragArm.chr10.10q.frag.205.209	4850	581
FragArm.chr1.1p.frag.215.219	4851	582
FragArm.chr8.8p.frag.200.204	4856	583
FragArm.chr4.4p.frag.125.129	4857	584
FragArm.chr16.16q.frag.160.164	4860	585
FragArm.chr10.10p.frag.130.134	4861	586
FragArm.chr5.5q.frag.195.199	4866	587
FragArm.chr7.7p.frag.125.129	4870	588
FragArm.chr21.21q.frag.120.124	4881	589
FragArm.chr17.17p.frag.150.154	4883	590
FragArm.chr22.22q.frag.145.149	4903	591
FragArm.chr8.8p.frag.205.209	4910	592
FragArm.chr10.10q.frag.125.129	4913	593
FragArm.chr2.2p.frag.115.119	4917	594
FragArm.chr20.20q.frag.100.104	4919	595
FragArm.chr11.11q.frag.105.109	4927	596
FragArm.chr15.15q.frag.130.134	4931	597
FragArm.chr9.9p.frag.200.204	4934	598
FragArm.chr14.14q.frag.195.199	4937	599
FragArm.chr9.9q.frag.100.104	4941	600
FragArm.chr20.20p.frag.145.149	4948	601
FragArm.chr3.3q.frag.150.154	4949	602
FragArm.chr7.7q.frag.205.209	4952	603
FragArm.chr5.5q.frag.150.154	4963	604
FragArm.chr16.16p.frag.135.139	4964	605
FragArm.chr11.11q.frag.185.189	4968	606
FragArm.chr10.10p.frag.100.104	4975	607
FragArm.chr3.3p.frag.165.169	4978	608
FragArm.chr2.2q.frag.210.214	4980	609
FragArm.chr5.5p.frag.145.149	4988	610
FragArm.chr19.19q.frag.105.109	4991	611
FragArm.chr14.14q.frag.155.159	5000	612
FragArm.chr20.20p.frag.125.129	5004	613
FragArm.chr6.6q.frag.205.209	5009	614
FragArm.chr1.1q.frag.195.199	5011	615
FragArm.chr7.7q.frag.115.119	5015	616
FragArm.chr12.12q.frag.210.214	5016	617
FragArm.chr22.22q.frag.105.109	5024	620
FragArm.chr11.11q.frag.110.114	5024	620
FragArm.chr4.4p.frag.165.169	5024	620
FragArm.chr4.4p.frag.105.109	5033	621
FragArm.chr10.10q.frag.210.214	5038	622
FragArm.chr9.9p.frag.105.109	5040	623
FragArm.chr21.21q.frag.105.109	5043	624
FragArm.chr3.3q.frag.180.184	5046	626
FragArm.chr4.4q.frag.195.199	5046	626
FragArm.chr21.21q.frag.100.104	5049	627
FragArm.chr10.10q.frag.165.169	5050	628
FragArm.chr3.3q.frag.165.169	5057	630
FragArm.chr15.15q.frag.100.104	5057	630
FragArm.chr2.2p.frag.105.109	5059	631
FragArm.chr20.20q.frag.200.204	5063	632
FragArm.chr22.22q.frag.125.129	5071	633
FragArm.chr12.12p.frag.110.114	5083	634
FragArm.chr10.10q.frag.185.189	5084	635
FragArm.chr16.16q.frag.120.124	5087	636
FragArm.chr16.16q.frag.130.134	5097	637
FragArm.chr8.8p.frag.185.189	5106	639
FragArm.chr6.6p.frag.110.114	5106	639
FragArm.chr3.3q.frag.185.189	5108	640
FragArm.chr16.16p.frag.140.144	5119	641
FragArm.chr10.10p.frag.125.129	5127	642
FragArm.chr16.16q.frag.115.119	5134	643
FragArm.chr19.19q.frag.125.129	5138	644
FragArm.chr9.9q.frag.205.209	5139	645
FragArm.chr17.17q.frag.120.124	5148	646
FragArm.chr2.2p.frag.195.199	5149	647
FragArm.chr3.3p.frag.155.159	5157	648
FragArm.chr13.13q.frag.105.109	5158	650
FragArm.chr22.22q.frag.100.104	5158	650
FragArm.chr10.10q.frag.100.104	5163	651
FragArm.chr17.17q.frag.185.189	5170	653
FragArm.chr8.8p.frag.115.119	5170	653
FragArm.chr18.18q.frag.140.144	5173	654
FragArm.chr16.16p.frag.180.184	5189	655
FragArm.chr1.1p.frag.155.159	5194	656
FragArm.chr22.22q.frag.120.124	5197	657
FragArm.chr9.9p.frag.130.134	5199	658
FragArm.chr8.8q.frag.205.209	5202	660
FragArm.chr4.4p.frag.120.124	5202	660
FragArm.chr8.8p.frag.100.104	5205	661
FragArm.chr9.9p.frag.145.149	5209	662
FragArm.chr21.21q.frag.110.114	5216	663
FragArm.chr16.16p.frag.150.154	5218	665
FragArm.chr4.4p.frag.140.144	5218	665
FragArm.chr9.9p.frag.135.139	5225	666
FragArm.chr20.20q.frag.140.144	5240	667
FragArm.chr7.7p.frag.105.109	5242	668
FragArm.chr18.18p.frag.115.119	5246	669
FragArm.chr18.18p.frag.100.104	5259	670
FragArm.chr4.4p.frag.145.149	5262	671
FragArm.chr3.3p.frag.130.134	5263	672
FragArm.chr18.18p.frag.110.114	5265	673
FragArm.chr5.5q.frag.140.144	5274	674
FragArm.chr9.9p.frag.185.189	5281	675
FragArm.chr4.4p.frag.115.119	5288	676
FragArm.chr5.5p.frag.105.109	5290	677
FragArm.chr11.11q.frag.195.199	5296	678
FragArm.chr1.1p.frag.180.184	5297	679
FragArm.chr18.18q.frag.180.184	5300	681
FragArm.chr18.18p.frag.125.129	5300	681
FragArm.chr9.9q.frag.110.114	5302	683
FragArm.chr19.19q.frag.115.119	5302	683
FragArm.chr6.6p.frag.120.124	5306	684
FragArm.chr10.10q.frag.195.199	5311	686
FragArm.chr9.9p.frag.120.124	5311	686
FragArm.chr6.6q.frag.195.199	5313	687
FragArm.chr18.18q.frag.115.119	5319	688
FragArm.chr9.9p.frag.180.184	5320	689
FragArm.chr5.5p.frag.185.189	5325	690
FragArm.chr3.3p.frag.100.104	5326	692
FragArm.chr5.5p.frag.200.204	5326	692
FragArm.chr8.8p.frag.180.184	5336	693
FragArm.chr21.21q.frag.190.194	5339	694
FragArm.chr18.18q.frag.185.189	5340	695
FragArm.chr18.18q.frag.100.104	5346	696
FragArm.chr11.11q.frag.210.214	5347	697
FragArm.chr9.9p.frag.150.154	5348	698
FragArm.chr17.17p.frag.145.149	5358	700
FragArm.chr12.12p.frag.100.104	5358	700
FragArm.chr18.18p.frag.120.124	5360	702
FragArm.chr9.9p.frag.140.144	5360	702
FragArm.chr10.10p.frag.110.114	5362	703
FragArm.chr3.3q.frag.210.214	5365	704
FragArm.chr4.4p.frag.180.184	5367	705
FragArm.chr20.20p.frag.120.124	5373	706
FragArm.chr12.12q.frag.200.204	5376	707
FragArm.chr4.4p.frag.150.154	5377	708
FragArm.chr15.15q.frag.105.109	5379	709
FragArm.chr2.2p.frag.155.159	5381	710
FragArm.chr3.3q.frag.195.199	5383	711
FragArm.chr10.10q.frag.150.154	5388	712
FragArm.chr2.2p.frag.165.169	5393	713
FragArm.chr20.20p.frag.105.109	5398	714
FragArm.chr3.3p.frag.195.199	5400	715
FragArm.chr7.7q.frag.160.164	5414	717
FragArm.chr5.5q.frag.165.169	5414	717
FragArm.chr6.6p.frag.105.109	5425	718
FragArm.chr12.12q.frag.185.189	5428	719
FragArm.chr21.21q.frag.140.144	5433	720
FragArm.chr20.20p.frag.110.114	5437	721
FragArm.chr20.20q.frag.115.119	5443	723
FragArm.chr17.17p.frag.120.124	5443	723
FragArm.chr4.4p.frag.110.114	5444	724
FragArm.chr14.14q.frag.180.184	5449	725
FragArm.chr16.16p.frag.165.169	5450	726
FragArm.chr1.1q.frag.200.204	5451	727
FragArm.chr10.10q.frag.190.194	5457	728
FragArm.chr17.17p.frag.100.104	5460	729
FragArm.chr7.7p.frag.130.134	5462	730
FragArm.chr18.18q.frag.205.209	5463	731
FragArm.chr6.6p.frag.195.199	5471	732
FragArm.chr16.16p.frag.155.159	5492	733
FragArm.chr4.4p.frag.205.209	5501	734
FragArm.chr22.22q.frag.140.144	5509	735
FragArm.chr7.7p.frag.165.169	5519	736
FragArm.chr7.7q.frag.195.199	5520	737
FragArm.chr16.16q.frag.110.114	5525	738
FragArm.chr9.9p.frag.115.119	5538	739
FragArm.chr12.12p.frag.155.159	5550	741
FragArm.chr9.9p.frag.100.104	5550	741
FragArm.chr12.12q.frag.165.169	5552	742
FragArm.chr2.2p.frag.210.214	5561	743
FragArm.chr16.16q.frag.195.199	5563	744
FragArm.chr3.3p.frag.210.214	5570	745
FragArm.chr7.7q.frag.165.169	5571	746
FragArm.chr6.6q.frag.180.184	5572	747
FragArm.chr1.1q.frag.160.164	5573	748
FragArm.chr7.7p.frag.100.104	5578	749
FragArm.chr13.13q.frag.195.199	5579	750
FragArm.chr17.17p.frag.105.109	5586	751
FragArm.chr4.4q.frag.150.154	5587	752
FragArm.chr7.7p.frag.110.114	5591	753
FragArm.chr17.17q.frag.195.199	5615	754
FragArm.chr16.16p.frag.145.149	5626	755
FragArm.chr7.7p.frag.145.149	5638	756
FragArm.chr12.12p.frag.135.139	5642	757
FragArm.chr17.17q.frag.115.119	5646	758
FragArm.chr16.16q.frag.100.104	5653	759
FragArm.chr19.19q.frag.120.124	5659	760
FragArm.chr5.5p.frag.195.199	5660	761
FragArm.chr15.15q.frag.190.194	5661	762
FragArm.chr17.17q.frag.110.114	5662	763
FragArm.chr21.21q.frag.125.129	5663	764
FragArm.chr4.4p.frag.190.194	5667	765
FragArm.chr7.7q.frag.155.159	5668	766
FragArm.chr17.17p.frag.115.119	5675	767
FragArm.chr11.11p.frag.155.159	5677	768
FragArm.chr8.8q.frag.180.184	5678	769
FragArm.chr11.11q.frag.165.169	5682	770
FragArm.chr7.7q.frag.180.184	5689	772
FragArm.chr16.16q.frag.140.144	5689	772
FragArm.chr2.2p.frag.160.164	5691	773
FragArm.chr8.8p.frag.160.164	5696	774
FragArm.chr8.8p.frag.105.109	5704	775
FragArm.chr6.6p.frag.210.214	5710	776
FragArm.chr4.4p.frag.100.104	5711	777
FragArm.chr10.10p.frag.140.144	5715	778
FragArm.chr21.21q.frag.130.134	5723	779
FragArm.chr12.12q.frag.115.119	5725	780
FragArm.chr5.5q.frag.200.204	5728	781
FragArm.chr10.10p.frag.105.109	5741	783
FragArm.chr9.9q.frag.115.119	5741	783
FragArm.chr14.14q.frag.210.214	5744	784
FragArm.chr11.11p.frag.165.169	5751	785
FragArm.chr6.6p.frag.155.159	5765	786
FragArm.chr18.18q.frag.190.194	5776	787
FragArm.chr7.7p.frag.195.199	5791	788
FragArm.chr11.11p.frag.200.204	5795	789
FragArm.chr8.8p.frag.110.114	5797	790
FragArm.chr14.14q.frag.200.204	5804	791
FragArm.chr20.20q.frag.110.114	5806	792
FragArm.chr12.12p.frag.105.109	5812	793
FragArm.chr5.5q.frag.180.184	5823	794
FragArm.chr5.5p.frag.110.114	5824	795
FragArm.chr16.16q.frag.145.149	5827	796
FragArm.chr8.8p.frag.155.159	5829	797
FragArm.chr3.3q.frag.155.159	5830	798
FragArm.chr15.15q.frag.115.119	5834	800
FragArm.chr8.8p.frag.150.154	5834	800
FragArm.chr16.16p.frag.185.189	5835	801
FragArm.chr1.1q.frag.190.194	5839	802
FragArm.chr8.8q.frag.195.199	5842	803
FragArm.chr2.2p.frag.180.184	5843	804
FragArm.chr2.2p.frag.130.134	5854	805
FragArm.chr7.7p.frag.140.144	5856	806
FragArm.chr17.17q.frag.180.184	5857	807
FragArm.chr5.5q.frag.190.194	5869	808
FragArm.chr6.6p.frag.185.189	5873	809
FragArm.chr2.2q.frag.185.189	5876	810
FragArm.chr7.7q.frag.190.194	5884	811
FragArm.chr16.16q.frag.155.159	5886	812
FragArm.chr7.7p.frag.200.204	5887	814
FragArm.chr10.10q.frag.155.159	5887	814
FragArm.chr11.11q.frag.150.154	5900	815
FragArm.chr14.14q.frag.185.189	5901	816
FragArm.chr12.12p.frag.115.119	5902	817
FragArm.chr11.11p.frag.185.189	5905	818
FragArm.chr3.3p.frag.180.184	5907	819
FragArm.chr11.11q.frag.155.159	5910	820
FragArm.chr6.6p.frag.100.104	5918	821
FragArm.chr18.18p.frag.140.144	5921	822
FragArm.chr9.9q.frag.130.134	5933	823
FragArm.chr7.7p.frag.185.189	5936	825
FragArm.chr2.2p.frag.185.189	5936	825
FragArm.chr10.10q.frag.180.184	5943	826
FragArm.chr8.8q.frag.155.159	5953	827
FragArm.chr4.4p.frag.155.159	5981	828
FragArm.chr6.6p.frag.130.134	5992	829
FragArm.chr6.6p.frag.160.164	5993	830
FragArm.chr20.20p.frag.100.104	5995	831
FragArm.chr9.9q.frag.155.159	5996	833
FragArm.chr2.2q.frag.190.194	5996	833
FragArm.chr19.19q.frag.145.149	5997	834
FragArm.chr13.13q.frag.165.169	6001	835
FragArm.chr7.7p.frag.115.119	6012	836
FragArm.chr9.9q.frag.195.199	6015	837
FragArm.chr2.2q.frag.155.159	6017	838
FragArm.chr16.16p.frag.215.219	6018	840
FragArm.chr17.17q.frag.150.154	6018	840
FragArm.chr16.16p.frag.105.109	6019	841
FragArm.chr4.4q.frag.200.204	6021	842
FragArm.chr16.16p.frag.190.194	6031	844
FragArm.chr3.3q.frag.200.204	6031	844
FragArm.chr4.4p.frag.130.134	6033	845
FragArm.chr16.16p.frag.210.214	6039	846
FragArm.chr11.11q.frag.180.184	6050	847
FragArm.chr11.11p.frag.115.119	6060	848
FragArm.chr3.3q.frag.190.194	6066	849
FragArm.chr11.11q.frag.190.194	6072	850
FragArm.chr13.13q.frag.185.189	6073	851
FragArm.chr9.9q.frag.185.189	6074	852
FragArm.chr21.21q.frag.150.154	6079	853
FragArm.chr22.22q.frag.190.194	6083	854
FragArm.chr16.16p.frag.205.209	6084	855
FragArm.chr4.4q.frag.160.164	6085	856
FragArm.chr10.10p.frag.120.124	6089	858
FragArm.chr18.18q.frag.130.134	6089	858
FragArm.chr6.6q.frag.200.204	6099	859
FragArm.chr17.17q.frag.205.209	6100	860
FragArm.chr6.6q.frag.190.194	6116	862
FragArm.chr10.10p.frag.160.164	6116	862
FragArm.chr16.16q.frag.200.204	6126	863
FragArm.chr16.16q.frag.190.194	6130	864
FragArm.chr13.13q.frag.200.204	6133	865
FragArm.chr9.9q.frag.105.109	6138	866
FragArm.chr1.1q.frag.180.184	6144	867
FragArm.chr12.12q.frag.180.184	6145	868
FragArm.chr5.5p.frag.190.194	6149	869
FragArm.chr2.2q.frag.160.164	6150	870
FragArm.chr9.9p.frag.190.194	6154	871
FragArm.chr12.12p.frag.150.154	6173	872
FragArm.chr5.5p.frag.115.119	6182	873
FragArm.chr20.20q.frag.195.199	6187	874
FragArm.chr7.7p.frag.180.184	6199	875
FragArm.chr13.13q.frag.210.214	6206	876
FragArm.chr9.9q.frag.200.204	6207	877
FragArm.chr5.5p.frag.130.134	6211	878
FragArm.chr17.17p.frag.110.114	6213	879
FragArm.chr7.7p.frag.160.164	6217	880
FragArm.chr14.14q.frag.115.119	6219	881
FragArm.chr16.16p.frag.125.129	6221	882
FragArm.chr3.3p.frag.200.204	6224	883
FragArm.chr8.8q.frag.185.189	6225	884
FragArm.chr4.4p.frag.135.139	6234	885
FragArm.chr11.11q.frag.200.204	6237	886
FragArm.chr20.20p.frag.150.154	6239	887
FragArm.chr14.14q.frag.190.194	6246	888
FragArm.chr8.8q.frag.200.204	6258	889
FragArm.chr3.3p.frag.185.189	6266	890
FragArm.chr2.2p.frag.190.194	6271	891
FragArm.chr12.12p.frag.140.144	6283	892
FragArm.chr16.16p.frag.195.199	6290	893
FragArm.chr10.10q.frag.200.204	6295	894
FragArm.chr17.17q.frag.190.194	6297	895
FragArm.chr4.4q.frag.190.194	6317	896
FragArm.chr18.18q.frag.105.109	6323	897
FragArm.chr18.18q.frag.155.159	6329	898
FragArm.chr7.7p.frag.150.154	6335	899
FragArm.chr2.2p.frag.200.204	6340	900
FragArm.chr22.22q.frag.150.154	6342	901
FragArm.chr10.10p.frag.150.154	6349	902
FragArm.chr14.14q.frag.150.154	6375	903
FragArm.chr3.3p.frag.190.194	6381	904
FragArm.chr9.9q.frag.190.194	6382	905
FragArm.chr2.2q.frag.200.204	6391	906
FragArm.chr17.17q.frag.155.159	6393	907
FragArm.chr5.5q.frag.155.159	6399	908
FragArm.chr13.13q.frag.155.159	6405	909
FragArm.chr13.13q.frag.190.194	6406	910
FragArm.chr11.11p.frag.110.114	6408	911
FragArm.chr7.7q.frag.185.189	6419	912
FragArm.chr2.2q.frag.180.184	6438	913
FragArm.chr22.22q.frag.115.119	6442	914
FragArm.chr16.16p.frag.110.114	6452	915
FragArm.chr6.6q.frag.160.164	6462	916
FragArm.chr6.6p.frag.190.194	6479	917
FragArm.chr20.20q.frag.155.159	6495	918
FragArm.chr20.20p.frag.115.119	6506	919
FragArm.chr7.7q.frag.200.204	6537	920
FragArm.chr6.6q.frag.155.159	6551	921
FragArm.chr7.7p.frag.190.194	6585	922
FragArm.chr6.6q.frag.185.189	6603	923
FragArm.chr11.11p.frag.190.194	6611	924
FragArm.chr8.8p.frag.190.194	6615	925
FragArm.chr6.6q.frag.165.169	6630	926
FragArm.chr20.20q.frag.190.194	6670	927
FragArm.chr12.12q.frag.190.194	6687	928
FragArm.chr1.1q.frag.185.189	6759	929
FragArm.chr4.4q.frag.185.189	6779	930
FragArm.chr16.16p.frag.100.104	6824	931
FragArm.chr12.12q.frag.155.159	6874	932
FragArm.chr15.15q.frag.180.184	6887	933
FragArm.chr5.5q.frag.185.189	6901	934
FragArm.chr8.8q.frag.190.194	7105	935
FragArm.chr16.16p.frag.200.204	7118	936
